# Supplementary material for: Optical and magneto-optical behavior of Cerium Yttrium Iron Garnet thin films at wavelengths of 200–1770 nm
Source: Sci Rep. 2016 Mar 30;6:23640. doi: 10.1038/srep23640 (PMC4812311; doi:10.1038/srep23640)
Supplement: Supplementary Dataset [file srep23640-s2.xls]

## Sheet: Transmission GGG substrate
GGG(100)		GGG(110)		GGG(111)
Wavelength (nm)	T(%)	Wavelength (nm)	T(%)	Wavelength (nm)	T(%)
1800	79.9229	1800	81.2596	1800	81.0991
1799	80.4485	1799	81.8449	1799	81.5215
1798	80.1164	1798	81.7149	1798	81.3762
1797	80.4051	1797	81.6452	1797	81.6683
1796	80.1696	1796	81.7059	1796	81.2761
1795	80.214	1795	81.5051	1795	81.5218
1794	80.1675	1794	81.7133	1794	81.5018
1793	80.1285	1793	81.4096	1793	81.458
1792	80.242	1792	81.6651	1792	81.4544
1791	80.0652	1791	81.541	1791	81.3409
1790	80.3495	1790	81.6893	1790	81.6332
1789	79.9883	1789	81.5275	1789	81.3226
1788	80.3578	1788	81.7453	1788	81.6634
1787	79.9887	1787	81.5769	1787	81.2651
1786	80.3247	1786	81.7055	1786	81.5889
1785	80.0696	1785	81.5759	1785	81.3366
1784	80.4678	1784	81.6969	1784	81.6407
1783	80.1939	1783	81.5771	1783	81.3231
1782	80.3577	1782	81.7034	1782	81.6054
1781	80.1836	1781	81.4254	1781	81.2827
1780	80.38	1780	81.6293	1780	81.5078
1779	80.3745	1779	81.5063	1779	81.4367
1778	80.4376	1778	81.5757	1778	81.5588
1777	80.3439	1777	81.4133	1777	81.3598
1776	80.3853	1776	81.5886	1776	81.368
1775	80.4025	1775	81.4743	1775	81.4626
1774	80.3879	1774	81.3871	1774	81.404
1773	80.4897	1773	81.5449	1773	81.5018
1772	80.4743	1772	81.3791	1772	81.4047
1771	80.5054	1771	81.496	1771	81.4632
1770	80.5152	1770	81.3964	1770	81.4451
1769	80.6039	1769	81.4979	1769	81.535
1768	80.5081	1768	81.3751	1768	81.4223
1767	80.6768	1767	81.5266	1767	81.5489
1766	80.5466	1766	81.3689	1766	81.3954
1765	80.6375	1765	81.4347	1765	81.4725
1764	80.5465	1764	81.389	1764	81.409
1763	80.6591	1763	81.3733	1763	81.489
1762	80.5588	1762	81.3554	1762	81.3661
1761	80.6503	1761	81.3979	1761	81.4456
1760	80.6031	1760	81.3683	1760	81.3856
1759	80.6066	1759	81.3593	1759	81.4274
1758	80.5703	1758	81.4001	1758	81.4413
1757	80.617	1757	81.3488	1757	81.4431
1756	80.6035	1756	81.3997	1756	81.4164
1755	80.617	1755	81.3663	1755	81.4449
1754	80.6387	1754	81.4158	1754	81.4503
1753	80.6359	1753	81.3599	1753	81.4148
1752	80.6157	1752	81.3701	1752	81.4353
1751	80.6404	1751	81.3426	1751	81.4729
1750	80.6136	1750	81.3538	1750	81.4022
1749	80.633	1749	81.3564	1749	81.4204
1748	80.6253	1748	81.3851	1748	81.4511
1747	80.6212	1747	81.3052	1747	81.4182
1746	80.5749	1746	81.3438	1746	81.4224
1745	80.6611	1745	81.3603	1745	81.4666
1744	80.6202	1744	81.341	1744	81.4073
1743	80.6749	1743	81.3513	1743	81.4815
1742	80.6489	1742	81.3487	1742	81.447
1741	80.6888	1741	81.3351	1741	81.4498
1740	80.6119	1740	81.3071	1740	81.3875
1739	80.639	1739	81.3019	1739	81.4602
1738	80.6102	1738	81.278	1738	81.4137
1737	80.626	1737	81.3124	1737	81.4254
1736	80.6061	1736	81.2819	1736	81.3853
1735	80.6611	1735	81.3303	1735	81.4717
1734	80.6004	1734	81.2658	1734	81.4087
1733	80.6404	1733	81.3338	1733	81.4432
1732	80.6354	1732	81.2829	1732	81.451
1731	80.6908	1731	81.3275	1731	81.4869
1730	80.5948	1730	81.2909	1730	81.3995
1729	80.6597	1729	81.3273	1729	81.4634
1728	80.6259	1728	81.2822	1728	81.4105
1727	80.6686	1727	81.3033	1727	81.4738
1726	80.6231	1726	81.2765	1726	81.3973
1725	80.6616	1725	81.2799	1725	81.445
1724	80.6356	1724	81.3227	1724	81.3935
1723	80.6502	1723	81.2868	1723	81.4421
1722	80.6274	1722	81.2857	1722	81.3829
1721	80.6463	1721	81.277	1721	81.4516
1720	80.6398	1720	81.3103	1720	81.4249
1719	80.6038	1719	81.2356	1719	81.4251
1718	80.6452	1718	81.287	1718	81.4408
1717	80.6263	1717	81.2911	1717	81.4274
1716	80.6445	1716	81.2788	1716	81.4347
1715	80.6114	1715	81.2969	1715	81.4326
1714	80.6121	1714	81.3027	1714	81.4499
1713	80.6212	1713	81.2425	1713	81.4144
1712	80.6083	1712	81.2375	1712	81.425
1711	80.6469	1711	81.2979	1711	81.4645
1710	80.6543	1710	81.2912	1710	81.4394
1709	80.5878	1709	81.2038	1709	81.4044
1708	80.6484	1708	81.3318	1708	81.4439
1707	80.638	1707	81.2667	1707	81.406
1706	80.6168	1706	81.2457	1706	81.4239
1705	80.6248	1705	81.2476	1705	81.3974
1704	80.6252	1704	81.3071	1704	81.4398
1703	80.6121	1703	81.2505	1703	81.4037
1702	80.6379	1702	81.2686	1702	81.4231
1701	80.5636	1701	81.2407	1701	81.3892
1700	80.6229	1700	81.2805	1700	81.4202
1699	80.5873	1699	81.2607	1699	81.3833
1698	80.6029	1698	81.2818	1698	81.4207
1697	80.577	1697	81.2669	1697	81.3931
1696	80.6485	1696	81.2837	1696	81.426
1695	80.6023	1695	81.2733	1695	81.3658
1694	80.6012	1694	81.2649	1694	81.4084
1693	80.5789	1693	81.2522	1693	81.3532
1692	80.5945	1692	81.2199	1692	81.3987
1691	80.6112	1691	81.2688	1691	81.3584
1690	80.6132	1690	81.3066	1690	81.4004
1689	80.6285	1689	81.3002	1689	81.4105
1688	80.6466	1688	81.265	1688	81.4253
1687	80.6408	1687	81.3055	1687	81.4216
1686	80.6163	1686	81.2897	1686	81.4053
1685	80.6882	1685	81.3043	1685	81.459
1684	80.6117	1684	81.2604	1684	81.4026
1683	80.6151	1683	81.2561	1683	81.4312
1682	80.6592	1682	81.2916	1682	81.4339
1681	80.6536	1681	81.2814	1681	81.4714
1680	80.6474	1680	81.2995	1680	81.4299
1679	80.6065	1679	81.2853	1679	81.4506
1678	80.6537	1678	81.3212	1678	81.4197
1677	80.6984	1677	81.3708	1677	81.4204
1676	80.6642	1676	81.3224	1676	81.4616
1675	80.6585	1675	81.3129	1675	81.4274
1674	80.623	1674	81.299	1674	81.4035
1673	80.6691	1673	81.3336	1673	81.4028
1672	80.7144	1672	81.3678	1672	81.4684
1671	80.6775	1671	81.3221	1671	81.4372
1670	80.6523	1670	81.3081	1670	81.4334
1669	80.6494	1669	81.3859	1669	81.415
1668	80.6367	1668	81.3607	1668	81.4459
1667	80.6236	1667	81.2777	1667	81.449
1666	80.647	1666	81.3266	1666	81.3968
1665	80.6906	1665	81.4126	1665	81.4262
1664	80.6424	1664	81.3564	1664	81.4535
1663	80.6095	1663	81.2151	1663	81.3948
1662	80.6052	1662	81.2698	1662	81.3629
1661	80.6239	1661	81.3126	1661	81.3832
1660	80.6305	1660	81.318	1660	81.4311
1659	80.652	1659	81.2774	1659	81.3999
1658	80.624	1658	81.2389	1658	81.3596
1657	80.6532	1657	81.3585	1657	81.4236
1656	80.6375	1656	81.3724	1656	81.421
1655	80.605	1655	81.2576	1655	81.3974
1654	80.6514	1654	81.2204	1654	81.3364
1653	80.6665	1653	81.3225	1653	81.4036
1652	80.5279	1652	81.261	1652	81.3751
1651	80.608	1651	81.1967	1651	81.3749
1650	80.6217	1650	81.1552	1650	81.3227
1649	80.5372	1649	81.2062	1649	81.3301
1648	80.5707	1648	81.279	1648	81.3784
1647	80.5468	1647	81.2063	1647	81.3007
1646	80.5277	1646	81.1172	1646	81.2592
1645	80.5264	1645	81.1652	1645	81.2978
1644	80.5856	1644	81.3079	1644	81.3968
1643	80.5698	1643	81.2663	1643	81.3059
1642	80.5523	1642	81.1928	1642	81.3333
1641	80.5357	1641	81.1524	1641	81.3393
1640	80.5471	1640	81.2369	1640	81.385
1639	80.5499	1639	81.288	1639	81.3368
1638	80.5216	1638	81.2231	1638	81.295
1637	80.5186	1637	81.1452	1637	81.2867
1636	80.5191	1636	81.1088	1636	81.3419
1635	80.5612	1635	81.2437	1635	81.382
1634	80.4748	1634	81.2663	1634	81.277
1633	80.5295	1633	81.1962	1633	81.2831
1632	80.5273	1632	81.1361	1632	81.3293
1631	80.5094	1631	81.1793	1631	81.3094
1630	80.5177	1630	81.2779	1630	81.3017
1629	80.5439	1629	81.2198	1629	81.2598
1628	80.5285	1628	81.1589	1628	81.2716
1627	80.53	1627	81.1241	1627	81.3688
1626	80.529	1626	81.2316	1626	81.34
1625	80.5283	1625	81.268	1625	81.2633
1624	80.5438	1624	81.1762	1624	81.2736
1623	80.5628	1623	81.1233	1623	81.3804
1622	80.5155	1622	81.1533	1622	81.3521
1621	80.5464	1621	81.2509	1621	81.2994
1620	80.559	1620	81.2376	1620	81.2729
1619	80.5229	1619	81.1422	1619	81.3546
1618	80.4952	1618	81.114	1618	81.3606
1617	80.5766	1617	81.2078	1617	81.3492
1616	80.5725	1616	81.2844	1616	81.2829
1615	80.482	1615	81.2519	1615	81.2844
1614	80.5342	1614	81.1765	1614	81.4149
1613	80.588	1613	81.1525	1613	81.3756
1612	80.5335	1612	81.1957	1612	81.2896
1611	80.4947	1611	81.2627	1611	81.2954
1610	80.5188	1610	81.2643	1610	81.367
1609	80.53	1609	81.1558	1609	81.3684
1608	80.5042	1608	81.1119	1608	81.3151
1607	80.4808	1607	81.2084	1607	81.2884
1606	80.4274	1606	81.246	1606	81.2402
1605	80.4985	1605	81.2303	1605	81.3357
1604	80.5377	1604	81.1795	1604	81.3998
1603	80.4471	1603	81.0863	1603	81.3135
1602	80.473	1602	81.128	1602	81.2815
1601	80.5629	1601	81.2105	1601	81.2797
1600	80.4955	1600	81.2314	1600	81.3291
1599	80.4815	1599	81.1866	1599	81.3947
1598	80.5343	1598	81.1319	1598	81.3465
1597	80.4896	1597	81.0729	1597	81.2678
1596	80.5461	1596	81.1866	1596	81.2768
1595	80.5459	1595	81.2832	1595	81.3514
1594	80.499	1594	81.2574	1594	81.3794
1593	80.4547	1593	81.1584	1593	81.2982
1592	80.5863	1592	81.1084	1592	81.289
1591	80.5211	1591	81.1034	1591	81.2504
1590	80.4495	1590	81.166	1590	81.2818
1589	80.5058	1589	81.2387	1589	81.4045
1588	80.52	1588	81.2085	1588	81.3405
1587	80.5375	1587	81.1608	1587	81.2592
1586	80.4868	1586	81.0758	1586	81.2705
1585	80.4539	1585	81.1153	1585	81.2402
1584	80.4531	1584	81.1918	1584	81.3298
1583	80.5375	1583	81.2256	1583	81.3502
1582	80.5163	1582	81.1941	1582	81.2884
1581	80.4344	1581	81.0957	1581	81.1959
1580	80.5099	1580	81.0921	1580	81.2703
1579	80.5555	1579	81.1389	1579	81.3326
1578	80.5371	1578	81.2213	1578	81.3659
1577	80.5184	1577	81.2778	1577	81.379
1576	80.4817	1576	81.2124	1576	81.2685
1575	80.4401	1575	81.1453	1575	81.2183
1574	80.5231	1574	81.0736	1574	81.2756
1573	80.5475	1573	81.1228	1573	81.3864
1572	80.4579	1572	81.1569	1572	81.3761
1571	80.4376	1571	81.2283	1571	81.3125
1570	80.5076	1570	81.2097	1570	81.2493
1569	80.5479	1569	81.1373	1569	81.2283
1568	80.4871	1568	81.0801	1568	81.266
1567	80.4636	1567	81.083	1567	81.3554
1566	80.446	1566	81.1391	1566	81.3235
1565	80.4958	1565	81.2255	1565	81.2808
1564	80.5178	1564	81.2571	1564	81.2119
1563	80.4781	1563	81.1656	1563	81.1888
1562	80.4416	1562	81.0908	1562	81.2192
1561	80.4853	1561	81.0668	1561	81.3514
1560	80.4992	1560	81.0868	1560	81.3529
1559	80.4839	1559	81.1435	1559	81.3153
1558	80.5087	1558	81.239	1558	81.2731
1557	80.3988	1557	81.212	1557	81.1863
1556	80.4407	1556	81.1949	1556	81.2117
1555	80.4869	1555	81.0668	1555	81.3094
1554	80.5496	1554	81.0825	1554	81.4091
1553	80.4777	1553	81.0327	1553	81.3525
1552	80.4655	1552	81.1569	1552	81.3349
1551	80.4416	1551	81.2121	1551	81.2283
1550	80.456	1550	81.2495	1550	81.201
1549	80.5422	1549	81.25	1549	81.2921
1548	80.5633	1548	81.191	1548	81.3671
1547	80.4764	1547	81.0994	1547	81.3782
1546	80.4676	1546	81.0728	1546	81.4044
1545	80.5089	1545	81.1382	1545	81.3358
1544	80.5364	1544	81.1731	1544	81.2545
1543	80.5623	1543	81.2452	1543	81.2303
1542	80.5063	1542	81.2543	1542	81.2318
1541	80.4759	1541	81.1997	1541	81.262
1540	80.4502	1540	81.1628	1540	81.3384
1539	80.483	1539	81.0848	1539	81.3657
1538	80.499	1538	81.032	1538	81.3028
1537	80.5141	1537	81.0988	1537	81.2746
1536	80.5047	1536	81.1664	1536	81.2188
1535	80.435	1535	81.2032	1535	81.221
1534	80.4641	1534	81.2213	1534	81.2647
1533	80.5164	1533	81.2192	1533	81.3422
1532	80.5113	1532	81.1406	1532	81.3725
1531	80.487	1531	81.0816	1531	81.3564
1530	80.4824	1530	81.0573	1530	81.2742
1529	80.4491	1529	81.0832	1529	81.1757
1528	80.467	1528	81.1206	1528	81.1666
1527	80.5065	1527	81.1934	1527	81.196
1526	80.5197	1526	81.236	1526	81.2881
1525	80.4579	1525	81.2081	1525	81.3367
1524	80.4552	1524	81.184	1524	81.3995
1523	80.4344	1523	81.1308	1523	81.3302
1522	80.4139	1522	81.0792	1522	81.2466
1521	80.4692	1521	81.0555	1521	81.1995
1520	80.4889	1520	81.0581	1520	81.156
1519	80.4457	1519	81.0924	1519	81.1638
1518	80.4292	1518	81.1515	1518	81.2414
1517	80.4172	1517	81.1846	1517	81.324
1516	80.4398	1516	81.2382	1516	81.3559
1515	80.4545	1515	81.2529	1515	81.3718
1514	80.4811	1514	81.1956	1514	81.3102
1513	80.49	1513	81.174	1513	81.2637
1512	80.4411	1512	81.1527	1512	81.2071
1511	80.4013	1511	81.0793	1511	81.1578
1510	80.3958	1510	81.0296	1510	81.1557
1509	80.4136	1509	81.0518	1509	81.1839
1508	80.4743	1508	81.0772	1508	81.2537
1507	80.492	1507	81.102	1507	81.315
1506	80.4698	1506	81.1288	1506	81.3255
1505	80.4604	1505	81.186	1505	81.3787
1504	80.4185	1504	81.186	1504	81.3478
1503	80.4351	1503	81.2006	1503	81.313
1502	80.4546	1502	81.1945	1502	81.2701
1501	80.4573	1501	81.1565	1501	81.2125
1500	80.4804	1500	81.1102	1500	81.1789
1499	80.4762	1499	81.0751	1499	81.1449
1498	80.467	1498	81.028	1498	81.1997
1497	80.4454	1497	81.0365	1497	81.2679
1496	80.4435	1496	81.0386	1496	81.3239
1495	80.425	1495	81.0554	1495	81.3754
1494	80.4493	1494	81.0917	1494	81.3997
1493	80.469	1493	81.1409	1493	81.3808
1492	80.4782	1492	81.1474	1492	81.3267
1491	80.4818	1491	81.2159	1491	81.2815
1490	80.4653	1490	81.1843	1490	81.2398
1489	80.4721	1489	81.1792	1489	81.208
1488	80.4487	1488	81.2095	1488	81.1296
1487	80.4203	1487	81.1813	1487	81.1579
1486	80.4324	1486	81.1314	1486	81.1386
1485	80.4729	1485	81.1173	1485	81.2037
1484	80.4548	1484	81.1206	1484	81.2495
1483	80.5099	1483	81.0337	1483	81.313
1482	80.5019	1482	81.0259	1482	81.3326
1481	80.4705	1481	81.0546	1481	81.3612
1480	80.4626	1480	81.0112	1480	81.3697
1479	80.4632	1479	81.0211	1479	81.3312
1478	80.4189	1478	81.0655	1478	81.3059
1477	80.4564	1477	81.0699	1477	81.284
1476	80.4678	1476	81.0938	1476	81.2408
1475	80.4549	1475	81.095	1475	81.1626
1474	80.4847	1474	81.1676	1474	81.2088
1473	80.4811	1473	81.1762	1473	81.1802
1472	80.4621	1472	81.1495	1472	81.1386
1471	80.4203	1471	81.1226	1471	81.1442
1470	80.4515	1470	81.1728	1470	81.1669
1469	80.4159	1469	81.1559	1469	81.181
1468	80.4412	1468	81.1935	1468	81.242
1467	80.4717	1467	81.1843	1467	81.2412
1466	80.4573	1466	81.211	1466	81.3017
1465	80.4951	1465	81.2198	1465	81.3291
1464	80.4826	1464	81.1988	1464	81.327
1463	80.4794	1463	81.2402	1463	81.4003
1462	80.4922	1462	81.191	1462	81.3735
1461	80.5241	1461	81.1706	1461	81.3912
1460	80.4694	1460	81.1816	1460	81.3702
1459	80.4888	1459	81.1464	1459	81.3515
1458	80.4889	1458	81.1517	1458	81.3612
1457	80.431	1457	81.1405	1457	81.3306
1456	80.4496	1456	81.1584	1456	81.3144
1455	80.4298	1455	81.1072	1455	81.2982
1454	80.4518	1454	81.1024	1454	81.2622
1453	80.4284	1453	81.1126	1453	81.2712
1452	80.4733	1452	81.0986	1452	81.2516
1451	80.5019	1451	81.0888	1451	81.2258
1450	80.4981	1450	81.1355	1450	81.2085
1449	80.4771	1449	81.0648	1449	81.2058
1448	80.4952	1448	81.0755	1448	81.1825
1447	80.4448	1447	81.0662	1447	81.1549
1446	80.4972	1446	81.1342	1446	81.2016
1445	80.4356	1445	81.0444	1445	81.1423
1444	80.4306	1444	81.0693	1444	81.1677
1443	80.4057	1443	81.0965	1443	81.1783
1442	80.4251	1442	81.0572	1442	81.1511
1441	80.4252	1441	81.0605	1441	81.1396
1440	80.4318	1440	81.0688	1440	81.1557
1439	80.4454	1439	81.1141	1439	81.1486
1438	80.4287	1438	81.0262	1438	81.1548
1437	80.3902	1437	81.0304	1437	81.1106
1436	80.4528	1436	81.0503	1436	81.1632
1435	80.4248	1435	81.0585	1435	81.1526
1434	80.4374	1434	81.0486	1434	81.1505
1433	80.4141	1433	81.0399	1433	81.0856
1432	80.4367	1432	81.0596	1432	81.1328
1431	80.4554	1431	81.1107	1431	81.1821
1430	80.4701	1430	81.1032	1430	81.182
1429	80.4556	1429	81.1162	1429	81.1523
1428	80.4492	1428	81.142	1428	81.1479
1427	80.4975	1427	81.1066	1427	81.1745
1426	80.4734	1426	81.1615	1426	81.1866
1425	80.3727	1425	81.166	1425	81.1359
1424	80.4371	1424	81.1276	1424	81.1641
1423	80.4252	1423	81.1358	1423	81.1555
1422	80.4075	1422	81.0953	1422	81.1485
1421	80.4493	1421	81.149	1421	81.2182
1420	80.4231	1420	81.1281	1420	81.1721
1419	80.462	1419	81.1547	1419	81.2173
1418	80.4444	1418	81.1609	1418	81.2139
1417	80.4212	1417	81.1684	1417	81.2243
1416	80.4216	1416	81.1151	1416	81.2045
1415	80.4111	1415	81.095	1415	81.2551
1414	80.4282	1414	81.1021	1414	81.24
1413	80.3913	1413	81.0186	1413	81.2062
1412	80.4652	1412	81.0567	1412	81.3175
1411	80.4347	1411	81.0602	1411	81.3105
1410	80.4183	1410	81.0796	1410	81.2581
1409	80.4018	1409	81.0489	1409	81.2638
1408	80.4405	1408	81.0786	1408	81.291
1407	80.3727	1407	81.0198	1407	81.1881
1406	80.3934	1406	81.016	1406	81.2201
1405	80.437	1405	81.0277	1405	81.2563
1404	80.3798	1404	81.1053	1404	81.2728
1403	80.4265	1403	81.1578	1403	81.3459
1402	80.4688	1402	81.179	1402	81.3025
1401	80.4488	1401	81.2291	1401	81.2711
1400	80.3959	1400	81.0365	1400	81.2007
1399	80.4024	1399	80.9978	1399	81.165
1398	80.441	1398	81.0819	1398	81.2012
1397	80.3991	1397	81.0573	1397	81.1463
1396	80.4058	1396	80.9946	1396	81.1396
1395	80.3262	1395	81.0054	1395	81.1501
1394	80.427	1394	81.1229	1394	81.2353
1393	80.4591	1393	80.973	1393	81.0883
1392	80.4561	1392	81.0999	1392	81.2273
1391	80.427	1391	80.9301	1391	81.2182
1390	80.4408	1390	81.0775	1390	81.2707
1389	80.4012	1389	81.0828	1389	81.2304
1388	80.3512	1388	81.0108	1388	81.1477
1387	80.4349	1387	81.1304	1387	81.37
1386	80.4334	1386	81.1732	1386	81.3145
1385	80.3844	1385	81.1365	1385	81.2589
1384	80.428	1384	81.1488	1384	81.2748
1383	80.4674	1383	81.0666	1383	81.205
1382	80.3647	1382	81.0999	1382	81.1129
1381	80.2931	1381	81.1205	1381	81.1283
1380	80.6	1380	81.2456	1380	81.4799
1379	80.3418	1379	80.9645	1379	81.0207
1378	80.4769	1378	81.2087	1378	81.3107
1377	80.4027	1377	81.1049	1377	81.2046
1376	80.4294	1376	81.1305	1376	81.2435
1375	80.3854	1375	81.1296	1375	81.2125
1374	80.438	1374	81.1141	1374	81.2704
1373	80.4325	1373	81.0801	1373	81.2573
1372	80.4503	1372	81.103	1372	81.2392
1371	80.4203	1371	81.0736	1371	81.139
1370	80.45	1370	81.0787	1370	81.2436
1369	80.4171	1369	81.0946	1369	81.1867
1368	80.4058	1368	81.1172	1368	81.1716
1367	80.4014	1367	81.1272	1367	81.2829
1366	80.4155	1366	81.1114	1366	81.2512
1365	80.3739	1365	81.0917	1365	81.3235
1364	80.4824	1364	81.1479	1364	81.3069
1363	80.4197	1363	81.0672	1363	81.2621
1362	80.4445	1362	81.1038	1362	81.2227
1361	80.4203	1361	81.066	1361	81.2407
1360	80.3784	1360	81.068	1360	81.1903
1359	80.4817	1359	81.1907	1359	81.283
1358	80.4236	1358	81.1269	1358	81.2222
1357	80.3859	1357	81.1099	1357	81.191
1356	80.3978	1356	81.0849	1356	81.2248
1355	80.4995	1355	81.0414	1355	81.2544
1354	80.3489	1354	80.9952	1354	81.2004
1353	80.4228	1353	81.0874	1353	81.2971
1352	80.4296	1352	81.1063	1352	81.2198
1351	80.4011	1351	81.1385	1351	81.1853
1350	80.4765	1350	81.1415	1350	81.2765
1349	80.416	1349	81.1018	1349	81.2528
1348	80.4247	1348	81.0973	1348	81.2531
1347	80.3881	1347	81.0815	1347	81.2434
1346	80.4285	1346	81.0554	1346	81.2603
1345	80.4001	1345	81.1002	1345	81.2199
1344	80.3842	1344	81.146	1344	81.2364
1343	80.3962	1343	81.1087	1343	81.2111
1342	80.4099	1342	81.0674	1342	81.2046
1341	80.4005	1341	81.0596	1341	81.2427
1340	80.403	1340	81.0781	1340	81.2665
1339	80.3931	1339	81.1046	1339	81.2487
1338	80.3684	1338	81.1307	1338	81.2266
1337	80.4305	1337	81.1282	1337	81.1932
1336	80.4047	1336	81.0588	1336	81.1821
1335	80.376	1335	81.0203	1335	81.1879
1334	80.4141	1334	81.0839	1334	81.2443
1333	80.4148	1333	81.0871	1333	81.2443
1332	80.3862	1332	81.0878	1332	81.1885
1331	80.4253	1331	81.1096	1331	81.2065
1330	80.4177	1330	81.0735	1330	81.1874
1329	80.3735	1329	80.9571	1329	81.202
1328	80.3975	1328	81.1478	1328	81.2468
1327	80.4073	1327	81.1143	1327	81.2374
1326	80.4037	1326	81.1206	1326	81.2561
1325	80.4412	1325	81.107	1325	81.2274
1324	80.4093	1324	81.0617	1324	81.2066
1323	80.421	1323	81.1349	1323	81.2235
1322	80.4302	1322	81.1315	1322	81.2466
1321	80.4726	1321	81.139	1321	81.2549
1320	80.43	1320	81.1248	1320	81.247
1319	80.4619	1319	81.1206	1319	81.2863
1318	80.4285	1318	81.1281	1318	81.2258
1317	80.4166	1317	81.1264	1317	81.1911
1316	80.4308	1316	81.1028	1316	81.258
1315	80.4394	1315	81.1019	1315	81.254
1314	80.3919	1314	81.0457	1314	81.1599
1313	80.4017	1313	81.0898	1313	81.2119
1312	80.4337	1312	81.1098	1312	81.2226
1311	80.4094	1311	81.1109	1311	81.2401
1310	80.4096	1310	81.1099	1310	81.2595
1309	80.415	1309	81.0657	1309	81.2365
1308	80.3981	1308	81.0648	1308	81.2062
1307	80.386	1307	81.0916	1307	81.2249
1306	80.4368	1306	81.1242	1306	81.2965
1305	80.3869	1305	81.0819	1305	81.256
1304	80.3652	1304	81.0797	1304	81.1571
1303	80.401	1303	81.0889	1303	81.1721
1302	80.4046	1302	81.0878	1302	81.1914
1301	80.3672	1301	81.0897	1301	81.2057
1300	80.4337	1300	81.1006	1300	81.2391
1299	80.4152	1299	81.101	1299	81.2228
1298	80.3612	1298	81.058	1298	81.1914
1297	80.3643	1297	81.1122	1297	81.2271
1296	80.3923	1296	81.0491	1296	81.2326
1295	80.3782	1295	81.0566	1295	81.1861
1294	80.3936	1294	81.0867	1294	81.2173
1293	80.3854	1293	81.0626	1293	81.195
1292	80.3687	1292	81.06	1292	81.2001
1291	80.3614	1291	81.0978	1291	81.2097
1290	80.3987	1290	81.0654	1290	81.204
1289	80.4005	1289	81.0605	1289	81.2271
1288	80.3736	1288	81.0353	1288	81.1755
1287	80.3681	1287	81.0755	1287	81.2094
1286	80.4032	1286	81.0373	1286	81.23
1285	80.3738	1285	81.0422	1285	81.1943
1284	80.4182	1284	81.0837	1284	81.2142
1283	80.4265	1283	81.056	1283	81.2144
1282	80.3865	1282	81.0862	1282	81.1978
1281	80.3828	1281	81.0569	1281	81.1628
1280	80.3742	1280	81.0684	1280	81.1898
1279	80.429	1279	81.0894	1279	81.252
1278	80.4264	1278	81.0806	1278	81.228
1277	80.4174	1277	81.0853	1277	81.1947
1276	80.3604	1276	81.0618	1276	81.2033
1275	80.4037	1275	81.1206	1275	81.2448
1274	80.3665	1274	81.0915	1274	81.1913
1273	80.3981	1273	81.151	1273	81.2619
1272	80.4181	1272	81.0804	1272	81.2148
1271	80.4148	1271	81.0919	1271	81.2409
1270	80.3804	1270	81.0934	1270	81.2343
1269	80.4104	1269	81.0715	1269	81.2382
1268	80.4046	1268	81.0767	1268	81.254
1267	80.3957	1267	81.0827	1267	81.2227
1266	80.3921	1266	81.1029	1266	81.2264
1265	80.4262	1265	81.0839	1265	81.216
1264	80.3681	1264	81.0641	1264	81.2132
1263	80.3998	1263	81.0995	1263	81.23
1262	80.4083	1262	81.0918	1262	81.2519
1261	80.4252	1261	81.101	1261	81.2828
1260	80.3942	1260	81.1076	1260	81.2087
1259	80.423	1259	81.1118	1259	81.2352
1258	80.4526	1258	81.1114	1258	81.2584
1257	80.409	1257	81.0988	1257	81.1934
1256	80.3943	1256	81.091	1256	81.1949
1255	80.3865	1255	81.0435	1255	81.1552
1254	80.3863	1254	81.0493	1254	81.2176
1253	80.3767	1253	81.0691	1253	81.1961
1252	80.3261	1252	81.0445	1252	81.1861
1251	80.3865	1251	81.058	1251	81.2125
1250	80.3805	1250	81.0422	1250	81.244
1249	80.3587	1249	81.0845	1249	81.2036
1248	80.3107	1248	81.0797	1248	81.1855
1247	80.3735	1247	81.0772	1247	81.2261
1246	80.3679	1246	81.0447	1246	81.2131
1245	80.3997	1245	81.0786	1245	81.2005
1244	80.3734	1244	81.1147	1244	81.2215
1243	80.3933	1243	81.0499	1243	81.2194
1242	80.2714	1242	81.0689	1242	81.2276
1241	80.3471	1241	81.0702	1241	81.2133
1240	80.3628	1240	81.0785	1240	81.2158
1239	80.3563	1239	81.0467	1239	81.2109
1238	80.3544	1238	81.0477	1238	81.1833
1237	80.388	1237	81.0779	1237	81.2133
1236	80.3725	1236	81.0812	1236	81.1752
1235	80.4343	1235	81.0727	1235	81.2665
1234	80.3948	1234	81.0899	1234	81.2467
1233	80.4112	1233	81.1115	1233	81.2174
1232	80.3956	1232	81.1014	1232	81.2562
1231	80.4172	1231	81.046	1231	81.2243
1230	80.4093	1230	81.0676	1230	81.2388
1229	80.3865	1229	81.081	1229	81.1943
1228	80.3877	1228	81.0393	1228	81.2396
1227	80.4261	1227	81.0603	1227	81.2528
1226	80.3772	1226	81.067	1226	81.2104
1225	80.3772	1225	81.0482	1225	81.2182
1224	80.3774	1224	81.0552	1224	81.2388
1223	80.3627	1223	81.0448	1223	81.1931
1222	80.3651	1222	81.0687	1222	81.2064
1221	80.397	1221	81.0911	1221	81.2284
1220	80.3794	1220	81.0558	1220	81.1798
1219	80.3549	1219	81.0393	1219	81.1947
1218	80.4318	1218	81.0748	1218	81.2169
1217	80.3465	1217	81.0386	1217	81.2037
1216	80.3447	1216	81.0167	1216	81.2111
1215	80.3933	1215	81.054	1215	81.229
1214	80.4046	1214	81.1233	1214	81.2205
1213	80.3712	1213	81.0438	1213	81.2169
1212	80.4065	1212	81.0647	1212	81.2164
1211	80.364	1211	81.0619	1211	81.181
1210	80.3864	1210	81.1271	1210	81.2231
1209	80.375	1209	81.0325	1209	81.1893
1208	80.3244	1208	81.0592	1208	81.1527
1207	80.347	1207	81.0657	1207	81.1911
1206	80.3572	1206	81.0414	1206	81.207
1205	80.3824	1205	81.0551	1205	81.2266
1204	80.3143	1204	81.0623	1204	81.1789
1203	80.3758	1203	81.0633	1203	81.2223
1202	80.3686	1202	81.0683	1202	81.2521
1201	80.3199	1201	81.0505	1201	81.1692
1200	80.331	1200	81.0499	1200	81.193
1199	80.361	1199	81.0625	1199	81.1983
1198	80.2955	1198	81.0268	1198	81.1471
1197	80.3136	1197	81.0358	1197	81.182
1196	80.3601	1196	81.0601	1196	81.1792
1195	80.37	1195	81.0749	1195	81.2195
1194	80.3946	1194	81.0611	1194	81.2075
1193	80.3525	1193	81.0042	1193	81.1885
1192	80.3922	1192	81.0834	1192	81.1984
1191	80.4188	1191	81.1096	1191	81.2427
1190	80.3585	1190	81.0645	1190	81.2187
1189	80.3649	1189	81.0778	1189	81.1945
1188	80.3366	1188	81.0628	1188	81.2189
1187	80.3194	1187	81.0365	1187	81.2179
1186	80.3662	1186	81.0551	1186	81.2385
1185	80.3669	1185	81.0824	1185	81.2026
1184	80.3547	1184	81.08	1184	81.2217
1183	80.4119	1183	81.1109	1183	81.2262
1182	80.384	1182	81.0827	1182	81.2106
1181	80.3428	1181	81.0873	1181	81.1992
1180	80.3223	1180	81.0339	1180	81.2123
1179	80.3905	1179	81.0631	1179	81.2315
1178	80.3467	1178	81.0355	1178	81.178
1177	80.3271	1177	81.0212	1177	81.1845
1176	80.3384	1176	81.0092	1176	81.2
1175	80.3369	1175	81.0574	1175	81.1608
1174	80.3366	1174	81.02	1174	81.1898
1173	80.3603	1173	81.0325	1173	81.1752
1172	80.3646	1172	81.014	1172	81.1571
1171	80.3319	1171	81.0768	1171	81.1905
1170	80.3831	1170	81.0829	1170	81.2485
1169	80.3519	1169	81.0579	1169	81.1707
1168	80.3494	1168	81.0789	1168	81.193
1167	80.3861	1167	81.1026	1167	81.2268
1166	80.3544	1166	81.0491	1166	81.21
1165	80.3632	1165	81.0626	1165	81.2025
1164	80.3568	1164	81.0902	1164	81.2131
1163	80.3197	1163	81.0534	1163	81.1985
1162	80.324	1162	81.0181	1162	81.1714
1161	80.3288	1161	81.0416	1161	81.178
1160	80.3169	1160	81.0601	1160	81.2182
1159	80.2941	1159	81.0241	1159	81.1857
1158	80.3263	1158	81.0332	1158	81.2023
1157	80.3339	1157	81.0267	1157	81.198
1156	80.3268	1156	81.0608	1156	81.1778
1155	80.3053	1155	81.0232	1155	81.1643
1154	80.3348	1154	81.0418	1154	81.1801
1153	80.3206	1153	81.0326	1153	81.2104
1152	80.3364	1152	81.0284	1152	81.1907
1151	80.3445	1151	81.0542	1151	81.2423
1150	80.2984	1150	81.0496	1150	81.1931
1149	80.3485	1149	81.0446	1149	81.2262
1148	80.3454	1148	81.0607	1148	81.1967
1147	80.3654	1147	81.0608	1147	81.2094
1146	80.3496	1146	81.0299	1146	81.2139
1145	80.3989	1145	81.0523	1145	81.2359
1144	80.3121	1144	81.0283	1144	81.1797
1143	80.2989	1143	81.0359	1143	81.1999
1142	80.4051	1142	81.0929	1142	81.2241
1141	80.3866	1141	81.101	1141	81.1788
1140	80.3301	1140	81.0704	1140	81.2237
1139	80.395	1139	81.1056	1139	81.2513
1138	80.3956	1138	81.1036	1138	81.1892
1137	80.3286	1137	81.029	1137	81.1688
1136	80.3399	1136	81.0465	1136	81.2283
1135	80.3932	1135	81.0703	1135	81.1919
1134	80.3154	1134	81.0588	1134	81.1805
1133	80.3549	1133	81.0184	1133	81.2011
1132	80.3463	1132	81.0629	1132	81.216
1131	80.3744	1131	81.0434	1131	81.1703
1130	80.3322	1130	81.0443	1130	81.2401
1129	80.3878	1129	81.0461	1129	81.2118
1128	80.3608	1128	81.0454	1128	81.1622
1127	80.3689	1127	81.0873	1127	81.229
1126	80.3554	1126	81.0456	1126	81.2178
1125	80.3972	1125	81.0807	1125	81.2102
1124	80.3535	1124	81.0693	1124	81.1956
1123	80.3568	1123	81.039	1123	81.2206
1122	80.3288	1122	81.055	1122	81.2065
1121	80.3537	1121	81.0888	1121	81.2317
1120	80.3624	1120	81.063	1120	81.2141
1119	80.3445	1119	81.0719	1119	81.2586
1118	80.3779	1118	81.0889	1118	81.1898
1117	80.3502	1117	81.0504	1117	81.1823
1116	80.291	1116	81.0285	1116	81.1939
1115	80.3438	1115	81.0447	1115	81.2201
1114	80.3841	1114	81.0882	1114	81.2073
1113	80.364	1113	81.0614	1113	81.209
1112	80.3646	1112	81.0852	1112	81.2224
1111	80.372	1111	81.0877	1111	81.1802
1110	80.3503	1110	81.0959	1110	81.1674
1109	80.298	1109	81.045	1109	81.2126
1108	80.4001	1108	81.0821	1108	81.2642
1107	80.389	1107	81.0828	1107	81.1773
1106	80.2885	1106	81.0361	1106	81.1751
1105	80.3413	1105	81.053	1105	81.1992
1104	80.3588	1104	81.0442	1104	81.1663
1103	80.3471	1103	81.0624	1103	81.174
1102	80.3133	1102	81.0229	1102	81.1769
1101	80.3421	1101	81.0452	1101	81.1783
1100	80.2944	1100	81.0666	1100	81.1622
1099	80.3036	1099	81.0464	1099	81.2085
1098	80.3041	1098	81.0181	1098	81.184
1097	80.3444	1097	81.0648	1097	81.1861
1096	80.3043	1096	81.0746	1096	81.175
1095	80.2965	1095	80.9955	1095	81.1857
1094	80.3199	1094	81.0443	1094	81.183
1093	80.353	1093	81.0793	1093	81.2261
1092	80.2938	1092	81.0127	1092	81.2361
1091	80.3209	1091	81.0152	1091	81.183
1090	80.3345	1090	81.0791	1090	81.187
1089	80.3365	1089	81.055	1089	81.1786
1088	80.3195	1088	81.0203	1088	81.1645
1087	80.3238	1087	81.0175	1087	81.1518
1086	80.3273	1086	81.0431	1086	81.1521
1085	80.2665	1085	81.0199	1085	81.1467
1084	80.308	1084	81.0114	1084	81.1751
1083	80.3564	1083	81.0346	1083	81.1622
1082	80.288	1082	81.0053	1082	81.1435
1081	80.29	1081	80.9843	1081	81.1676
1080	80.3138	1080	81.0029	1080	81.1938
1079	80.2919	1079	80.9748	1079	81.148
1078	80.2396	1078	80.9759	1078	81.1455
1077	80.2912	1077	80.9978	1077	81.1714
1076	80.3139	1076	81.0137	1076	81.1717
1075	80.269	1075	81.0313	1075	81.192
1074	80.2987	1074	81.0329	1074	81.2378
1073	80.3161	1073	80.9911	1073	81.1505
1072	80.2976	1072	81.0371	1072	81.1523
1071	80.3145	1071	81.042	1071	81.2216
1070	80.3209	1070	81.0236	1070	81.1873
1069	80.3199	1069	81.0495	1069	81.1499
1068	80.3147	1068	81.0988	1068	81.176
1067	80.2955	1067	81.0319	1067	81.2211
1066	80.3229	1066	81.0159	1066	81.1538
1065	80.3263	1065	81.0661	1065	81.2037
1064	80.307	1064	81.0303	1064	81.2001
1063	80.333	1063	80.9941	1063	81.2427
1062	80.3545	1062	81.0215	1062	81.1666
1061	80.2878	1061	81.002	1061	81.1572
1060	80.3093	1060	81.0016	1060	81.2209
1059	80.3354	1059	81.0279	1059	81.205
1058	80.2728	1058	81.0171	1058	81.1504
1057	80.2882	1057	81.0319	1057	81.1572
1056	80.2775	1056	81.0552	1056	81.2251
1055	80.3301	1055	81.0344	1055	81.1608
1054	80.3093	1054	81.0339	1054	81.1669
1053	80.2456	1053	81.0333	1053	81.1791
1052	80.2983	1052	80.9914	1052	81.1808
1051	80.3275	1051	81.0511	1051	81.1666
1050	80.2676	1050	81.0118	1050	81.163
1049	80.2715	1049	80.9957	1049	81.1801
1048	80.2925	1048	80.9852	1048	81.1622
1047	80.2382	1047	81.0008	1047	81.1278
1046	80.2243	1046	80.9797	1046	81.1675
1045	80.2604	1045	80.9623	1045	81.1409
1044	80.2941	1044	81.0049	1044	81.1276
1043	80.2808	1043	81.0098	1043	81.135
1042	80.3168	1042	80.9927	1042	81.2187
1041	80.3337	1041	80.9809	1041	81.1843
1040	80.291	1040	81.0071	1040	81.1304
1039	80.2897	1039	80.9877	1039	81.1699
1038	80.3006	1038	80.9942	1038	81.2018
1037	80.2858	1037	80.9831	1037	81.1205
1036	80.2659	1036	81.0126	1036	81.114
1035	80.2524	1035	80.9862	1035	81.1989
1034	80.2918	1034	81.0014	1034	81.1872
1033	80.2743	1033	80.9792	1033	81.1189
1032	80.2881	1032	81.0357	1032	81.1791
1031	80.2669	1031	81.0315	1031	81.2057
1030	80.263	1030	80.9784	1030	81.1637
1029	80.2722	1029	81.0196	1029	81.1153
1028	80.2283	1028	80.9997	1028	81.1695
1027	80.2604	1027	80.9827	1027	81.1799
1026	80.2538	1026	81.009	1026	81.1549
1025	80.2116	1025	81.0332	1025	81.1369
1024	80.2496	1024	80.99	1024	81.1634
1023	80.2724	1023	80.9854	1023	81.1278
1022	80.2813	1022	81.0328	1022	81.1345
1021	80.1992	1021	81.0089	1021	81.1109
1020	80.2485	1020	81.0035	1020	81.1991
1019	80.1888	1019	80.9814	1019	81.124
1018	80.2322	1018	80.997	1018	81.1218
1017	80.2039	1017	80.9642	1017	81.1559
1016	80.243	1016	80.9796	1016	81.1352
1015	80.2455	1015	81.018	1015	81.1115
1014	80.2224	1014	80.9577	1014	81.137
1013	80.1762	1013	80.9753	1013	81.1437
1012	80.2378	1012	81.0059	1012	81.1503
1011	80.2112	1011	81.0012	1011	81.144
1010	80.2398	1010	81.019	1010	81.203
1009	80.2253	1009	80.9255	1009	81.1589
1008	80.2681	1008	80.9945	1008	81.1497
1007	80.2729	1007	81.0324	1007	81.1758
1006	80.2176	1006	80.9725	1006	81.2074
1005	80.2808	1005	80.9737	1005	81.1682
1004	80.2407	1004	80.9732	1004	81.098
1003	80.2492	1003	80.9932	1003	81.1659
1002	80.2532	1002	80.9893	1002	81.1979
1001	80.3176	1001	80.9982	1001	81.1247
1000	80.1994	1000	80.9874	1000	81.1287
999	80.2835	999	81.0003	999	81.2152
998	80.2596	998	81.0151	998	81.2022
997	80.2351	997	80.9919	997	81.1168
996	80.2208	996	80.9769	996	81.1941
995	80.3026	995	80.9818	995	81.1987
994	80.2713	994	81.0277	994	81.1613
993	80.2668	993	81.0153	993	81.1672
992	80.2589	992	81.0211	992	81.2225
991	80.2515	991	81.0037	991	81.1704
990	80.275	990	81.0157	990	81.1711
989	80.2316	989	80.958	989	81.1726
988	80.26	988	80.9758	988	81.1486
987	80.2465	987	80.9701	987	81.1367
986	80.303	986	80.9929	986	81.1548
985	80.205	985	80.9507	985	81.1739
984	80.2214	984	80.93	984	81.1056
983	80.2418	983	80.9964	983	81.1538
982	80.2388	982	80.9507	982	81.1611
981	80.1849	981	80.9568	981	81.2121
980	80.2759	980	80.9795	980	81.1683
979	80.2243	979	80.9773	979	81.1238
978	80.1981	978	80.9195	978	81.1383
977	80.1943	977	80.9881	977	81.1742
976	80.2166	976	80.9844	976	81.0946
975	80.2023	975	80.9806	975	81.1252
974	80.2337	974	80.9712	974	81.1467
973	80.2436	973	80.9491	973	81.0751
972	80.2202	972	80.9676	972	81.098
971	80.2649	971	80.9466	971	81.1436
970	80.2649	970	80.9806	970	81.149
969	80.2367	969	80.9941	969	81.1073
968	80.2316	968	81.0083	968	81.1955
967	80.2614	967	80.9562	967	81.1529
966	80.2121	966	80.994	966	81.1284
965	80.191	965	80.9285	965	81.1382
964	80.2306	964	80.9995	964	81.205
963	80.2025	963	80.9743	963	81.1158
962	80.2485	962	80.9972	962	81.1634
961	80.2559	961	80.9889	961	81.1549
960	80.2173	960	80.9719	960	81.1366
959	80.2666	959	80.9933	959	81.1157
958	80.2721	958	81.0209	958	81.1366
957	80.202	957	80.9256	957	81.0828
956	80.1934	956	80.9756	956	81.1254
955	80.2796	955	81.0258	955	81.131
954	80.2136	954	80.9598	954	81.1208
953	80.2201	953	80.9696	953	81.1826
952	80.2345	952	80.9769	952	81.1175
951	80.1989	951	80.9778	951	81.1454
950	80.1592	950	80.9341	950	81.1607
949	80.2168	949	80.9498	949	81.1599
948	80.1767	948	80.9504	948	81.0786
947	80.1482	947	80.9639	947	81.1298
946	80.1809	946	80.9553	946	81.0902
945	80.2272	945	80.9841	945	81.1082
944	80.1757	944	80.9695	944	81.0947
943	80.1692	943	80.9264	943	81.1102
942	80.2233	942	80.9521	942	81.0576
941	80.165	941	80.9672	941	81.0372
940	80.1741	940	80.9135	940	81.1403
939	80.1606	939	80.9068	939	81.107
938	80.1911	938	80.9574	938	81.096
937	80.1883	937	80.9871	937	81.168
936	80.1922	936	80.9607	936	81.1516
935	80.1751	935	80.9652	935	81.1139
934	80.2236	934	80.9718	934	81.1541
933	80.1588	933	80.9279	933	81.1082
932	80.1251	932	80.9235	932	81.0485
931	80.1742	931	80.9382	931	81.0726
930	80.1668	930	80.9917	930	81.1205
929	80.1528	929	80.9265	929	81.0455
928	80.1822	928	80.9684	928	81.0927
927	80.1649	927	80.9421	927	81.0563
926	80.0919	926	80.8717	926	81.0431
925	80.1647	925	80.8926	925	81.0575
924	80.1832	924	80.942	924	81.0667
923	80.1097	923	80.9022	923	81.0767
922	80.0314	922	80.8849	922	81.0829
921	80.1447	921	80.9318	921	81.0726
920	80.1159	920	80.9188	920	81.0559
919	80.069	919	80.8846	919	81.0433
918	80.1247	918	80.931	918	81.0374
917	80.1691	917	80.9466	917	81.0543
916	80.0379	916	80.8635	916	81.0438
915	80.1298	915	80.8923	915	81.0994
914	80.0811	914	80.8981	914	81.0228
913	80.1075	913	80.945	913	81.101
912	80.0343	912	80.8599	912	81.0635
911	80.0577	911	80.9197	911	81.0345
910	80.0232	910	80.9242	910	81.044
909	79.975	909	80.8783	909	81.0456
908	79.923	908	80.8332	908	80.9516
907	79.9275	907	80.8709	907	80.9666
906	79.9587	906	80.9187	906	81.0063
905	79.8187	905	80.8041	905	80.913
904	79.8595	904	80.8655	904	80.9686
903	79.8477	903	80.8706	903	80.9259
902	79.88	902	80.8432	902	80.9628
901	79.7727	901	80.7809	901	80.8966
900	79.8273	900	80.7878	900	80.8659
899	79.7373	899	80.77	899	80.8229
898	79.7482	898	80.7938	898	80.9964
897	79.6889	897	80.7506	897	80.8422
896	79.7336	896	80.7337	896	80.839
895	79.6351	895	80.7436	895	80.833
894	79.6446	894	80.8408	894	80.9078
893	79.6588	893	80.7747	893	80.8038
892	79.6626	892	80.801	892	80.8184
891	79.6547	891	80.8539	891	80.8278
890	79.6935	890	80.831	890	80.8826
889	79.8015	889	80.8896	889	80.9421
888	79.774	888	80.8006	888	80.8929
887	79.8284	887	80.8539	887	80.8991
886	79.8447	886	80.9048	886	80.9569
885	79.7934	885	80.8543	885	80.9172
884	79.8726	884	80.882	884	80.9572
883	79.9395	883	80.9123	883	80.9971
882	79.826	882	80.9052	882	80.9769
881	79.9843	881	80.9678	881	81.0429
880	79.9669	880	80.9333	880	80.9928
879	80.0146	879	81.0092	879	81.0779
878	79.9885	878	81.0156	878	81.0954
877	80.0378	877	80.9579	877	81.0528
876	80.0986	876	81.059	876	81.1155
875	80.1568	875	81.1383	875	81.216
874	80.1569	874	81.058	874	81.107
873	80.1517	873	81.1141	873	81.1471
872	80.2348	872	81.134	872	81.1519
871	80.319	871	81.1294	871	81.212
870	80.197	870	81.0614	870	81.165
869	80.2886	869	81.1349	869	81.1931
868	80.3526	868	81.1443	868	81.2267
867	80.3798	867	81.1831	867	81.3047
866	80.3753	866	81.2665	866	81.3435
865	80.4518	865	81.1667	865	81.214
864	80.4603	864	81.2464	864	81.3024
863	80.4921	863	81.2011	863	81.2838
862	80.5285	862	81.291	862	81.3179
861	80.5646	861	81.2671	861	81.2579
860	80.5428	860	81.1681	860	81.2979
859	80.645	859	81.3639	859	81.3718
858	80.6401	858	81.347	858	81.3476
857	80.6178	857	81.2624	857	81.291
856	80.6763	856	81.2906	856	81.3503
855	80.6513	855	81.264	855	81.3174
854	80.6021	854	81.2599	854	81.2632
853	80.5975	853	81.2545	853	81.3138
852	80.6423	852	81.2549	852	81.2903
851	80.6495	851	81.2842	851	81.3128
850	80.5992	850	81.2928	850	81.3127
849	80.5928	849	81.2648	849	81.3342
848	80.6221	848	81.2948	848	81.307
847	80.6277	847	81.2665	847	81.337
846	80.5833	846	81.2575	846	81.317
845	80.5626	845	81.2485	845	81.3094
844	80.644	844	81.2569	844	81.288
843	80.6179	843	81.2485	843	81.306
842	80.5876	842	81.2443	842	81.3205
841	80.5423	841	81.2348	841	81.2926
840	80.6575	840	81.2503	840	81.3071
839	80.6052	839	81.2422	839	81.2932
838	80.6087	838	81.2567	838	81.3395
837	80.5711	837	81.2694	837	81.2795
836	80.6263	836	81.2565	836	81.3061
835	80.6151	835	81.2454	835	81.3123
834	80.5583	834	81.2363	834	81.3107
833	80.5585	833	81.2632	833	81.26
832	80.6134	832	81.27	832	81.3057
831	80.5844	831	81.2427	831	81.3346
830	80.5248	830	81.2513	830	81.2684
829	80.5184	829	81.2281	829	81.2307
828	80.5557	828	81.2402	828	81.2821
827	80.5538	827	81.2056	827	81.2927
826	80.5567	826	81.2559	826	81.2791
825	80.5375	825	81.2042	825	81.2497
824	80.5374	824	81.2006	824	81.266
823	80.6102	823	81.2456	823	81.3361
822	80.5217	822	81.2499	822	81.2358
821	80.5248	821	81.2181	821	81.2632
820	80.589	820	81.2523	820	81.3079
819	80.5858	819	81.2578	819	81.3304
818	80.5362	818	81.2551	818	81.2567
817	80.5344	817	81.2446	817	81.2962
816	80.5467	816	81.23	816	81.293
815	80.5977	815	81.2538	815	81.3171
814	80.5349	814	81.2322	814	81.2717
813	80.502	813	81.2192	813	81.264
812	80.5296	812	81.1863	812	81.2502
811	80.6023	811	81.277	811	81.2844
810	80.5501	810	81.2563	810	81.2984
809	80.501	809	81.1992	809	81.2715
808	80.5241	808	81.2004	808	81.2482
807	80.558	807	81.2556	807	81.2699
806	80.5566	806	81.1698	806	81.3048
805	80.5638	805	81.2386	805	81.2611
804	80.564	804	81.2427	804	81.2863
803	80.6348	803	81.242	803	81.2592
802	80.5899	802	81.2508	802	81.2932
801	80.5378	801	81.2635	801	81.2766
800	80.5861	800	81.2288	800	81.26
799	80.6211	799	81.2165	799	81.3083
798	79.0369	798	80.2297	798	80.2562
797	79.1172	797	80.2655	797	80.3983
796	79.2602	796	80.3352	796	80.5198
795	79.1175	795	80.2764	795	80.4154
794	79.1067	794	80.203	794	80.394
793	79.1733	793	80.2668	793	80.4444
792	79.0543	792	80.2561	792	80.4763
791	79.1025	791	80.1735	791	80.3716
790	79.1342	790	80.2548	790	80.4911
789	79.074	789	80.2757	789	80.2899
788	79.0972	788	80.2446	788	80.3809
787	79.1501	787	80.2257	787	80.4077
786	79.0148	786	80.2679	786	80.3163
785	79.0329	785	80.1815	785	80.3199
784	79.0935	784	80.1944	784	80.4291
783	79.1813	783	80.2923	783	80.3396
782	79.0634	782	80.3316	782	80.347
781	79.1098	781	80.2213	781	80.4031
780	79.1505	780	80.1634	780	80.3954
779	79.1172	779	80.2431	779	80.3754
778	79.0711	778	80.1694	778	80.2992
777	79.1561	777	80.2121	777	80.3291
776	79.062	776	80.197	776	80.2897
775	79.1014	775	80.1648	775	80.3992
774	79.0466	774	80.1701	774	80.2806
773	78.9934	773	80.1843	773	80.2857
772	79.0743	772	80.2316	772	80.3017
771	79.0075	771	80.2138	771	80.3004
770	78.975	770	80.2115	770	80.3184
769	79.1232	769	80.2731	769	80.4272
768	79.1173	768	80.2042	768	80.3811
767	79.0054	767	80.1616	767	80.2923
766	79.1378	766	80.2531	766	80.4159
765	79.1291	765	80.2497	765	80.3138
764	79.0838	764	80.258	764	80.335
763	79.0566	763	80.1796	763	80.3505
762	79.0506	762	80.2128	762	80.3667
761	79.0251	761	80.225	761	80.2999
760	78.9933	760	80.2058	760	80.389
759	79.0812	759	80.1939	759	80.4044
758	78.9653	758	80.1462	758	80.2516
757	78.9307	757	80.1869	757	80.3213
756	79.0719	756	80.185	756	80.3346
755	79.0924	755	80.1896	755	80.3335
754	78.936	754	80.1873	754	80.2976
753	79.0335	753	80.1646	753	80.3565
752	79.0883	752	80.0758	752	80.325
751	79.0695	751	80.1685	751	80.3406
750	79.0151	750	80.228	750	80.3304
749	79.0388	749	80.1675	749	80.2768
748	79.0518	748	80.1821	748	80.3508
747	79.1212	747	80.2844	747	80.3912
746	79.1089	746	80.2714	746	80.3959
745	79.0641	745	80.1295	745	80.3723
744	79.1695	744	80.2494	744	80.4754
743	79.1013	743	80.1894	743	80.3545
742	79.0796	742	80.2377	742	80.3446
741	79.0242	741	80.1405	741	80.3008
740	79.1839	740	80.254	740	80.4388
739	78.9777	739	80.1648	739	80.3041
738	79.0431	738	80.1387	738	80.419
737	79.0835	737	80.1828	737	80.3453
736	79.1262	736	80.2365	736	80.4432
735	78.915	735	80.1518	735	80.3628
734	78.9647	734	80.1532	734	80.3039
733	79.0291	733	80.2212	733	80.3424
732	79.096	732	80.226	732	80.3758
731	79.0235	731	80.2289	731	80.417
730	79.0211	730	80.149	730	80.2681
729	79.0989	729	80.3473	729	80.3737
728	79.1139	728	80.2442	728	80.3666
727	79.0509	727	80.1862	727	80.4044
726	78.9671	726	80.1838	726	80.299
725	79.0688	725	80.2934	725	80.3737
724	79.0248	724	80.1485	724	80.3341
723	79.0618	723	80.2044	723	80.4289
722	79.0073	722	80.2741	722	80.3966
721	79.0419	721	80.177	721	80.3607
720	78.9625	720	80.1915	720	80.3637
719	78.9841	719	80.1616	719	80.3899
718	79.0224	718	80.3117	718	80.4275
717	78.9852	717	80.2395	717	80.3514
716	79.0393	716	80.1764	716	80.411
715	79.0791	715	80.154	715	80.3488
714	79.0301	714	80.2949	714	80.3922
713	78.974	713	80.1758	713	80.3533
712	79.0933	712	80.2259	712	80.469
711	79.1112	711	80.1991	711	80.3582
710	78.9955	710	80.1898	710	80.3586
709	79.0059	709	80.1337	709	80.3452
708	79.1607	708	80.2037	708	80.4271
707	78.982	707	80.146	707	80.3244
706	78.937	706	80.186	706	80.3613
705	78.9158	705	80.1365	705	80.309
704	79.0747	704	80.2213	704	80.367
703	79.0289	703	80.2402	703	80.3703
702	79.0236	702	80.1846	702	80.3101
701	79.0368	701	80.2445	701	80.3845
700	79.0876	700	80.2166	700	80.4051
699	78.9789	699	80.2119	699	80.385
698	78.8585	698	80.098	698	80.2717
697	79.062	697	80.2669	697	80.3802
696	78.968	696	80.2142	696	80.3041
695	78.9715	695	80.2322	695	80.4348
694	78.9773	694	80.1717	694	80.4034
693	79.1484	693	80.3683	693	80.383
692	78.9939	692	80.2971	692	80.2982
691	78.9915	691	80.1611	691	80.3901
690	79.0255	690	80.2372	690	80.3633
689	79.0675	689	80.3202	689	80.3303
688	78.9292	688	80.2763	688	80.3765
687	79.013	687	80.1872	687	80.4094
686	79.0469	686	80.2892	686	80.3501
685	79.0003	685	80.246	685	80.29
684	78.9889	684	80.2342	684	80.4139
683	78.9912	683	80.2265	683	80.3917
682	78.9969	682	80.3991	682	80.3773
681	78.9197	681	80.2528	681	80.3847
680	78.9461	680	80.1644	680	80.346
679	79.0603	679	80.2765	679	80.4055
678	79.0656	678	80.3116	678	80.4036
677	78.9288	677	80.1659	677	80.3295
676	79.0023	676	80.283	676	80.4486
675	79.0982	675	80.2884	675	80.4076
674	78.8546	674	80.1981	674	80.3467
673	78.8702	673	80.219	673	80.3141
672	78.9963	672	80.2173	672	80.3793
671	79.0035	671	80.2989	671	80.4246
670	78.8055	670	80.1619	670	80.4329
669	78.9197	669	80.1925	669	80.3841
668	79.0928	668	80.2869	668	80.4407
667	78.9544	667	80.2411	667	80.4873
666	78.8381	666	80.1377	666	80.437
665	79.0397	665	80.3018	665	80.4611
664	78.9492	664	80.3146	664	80.405
663	78.9054	663	80.1729	663	80.4821
662	78.9633	662	80.2254	662	80.5361
661	78.9585	661	80.2832	661	80.3817
660	78.9518	660	80.1677	660	80.3513
659	78.8446	659	80.1221	659	80.3613
658	78.9818	658	80.3164	658	80.3749
657	78.8935	657	80.3043	657	80.3054
656	78.8745	656	80.1469	656	80.3465
655	78.9472	655	80.1659	655	80.3542
654	78.9536	654	80.3046	654	80.409
653	78.807	653	80.1104	653	80.2923
652	78.8709	652	80.0967	652	80.3532
651	78.9975	651	80.3058	651	80.4428
650	78.9308	650	80.1863	650	80.4374
649	78.8266	649	80.1681	649	80.3522
648	78.857	648	80.1913	648	80.3955
647	78.9711	647	80.3183	647	80.363
646	78.7539	646	80.1343	646	80.4086
645	78.7862	645	80.1425	645	80.3035
644	78.9276	644	80.1736	644	80.3333
643	78.9458	643	80.2591	643	80.3595
642	78.7113	642	80.0823	642	80.3475
641	78.8718	641	80.2501	641	80.2893
640	78.9738	640	80.2339	640	80.2931
639	78.8254	639	80.1863	639	80.2502
638	78.8095	638	80.1011	638	80.4042
637	79.0163	637	80.3035	637	80.3282
636	78.7718	636	80.1236	636	80.2022
635	78.7984	635	80.1342	635	80.3878
634	78.9818	634	80.1697	634	80.429
633	78.8225	633	80.2066	633	80.3054
632	78.8128	632	80.1436	632	80.3561
631	78.804	631	80.0564	631	80.3045
630	79.0021	630	80.2241	630	80.3717
629	78.7158	629	80.1086	629	80.3161
628	78.7759	628	80.0687	628	80.2639
627	78.7865	627	80.1597	627	80.3067
626	78.9312	626	80.2708	626	80.3105
625	78.6885	625	80.0308	625	80.283
624	78.7643	624	80.1027	624	80.201
623	78.8706	623	80.1601	623	80.2905
622	78.8302	622	80.0927	622	80.283
621	78.7775	621	80.0685	621	80.3808
620	78.7705	620	80.1275	620	80.2444
619	78.8654	619	80.1178	619	80.318
618	78.7971	618	80.0502	618	80.3617
617	78.8122	617	80.0737	617	80.3852
616	78.8174	616	80.1813	616	80.2674
615	78.9432	615	80.1513	615	80.4111
614	78.646	614	80.0066	614	80.2754
613	78.8222	613	80.0845	613	80.2763
612	78.7957	612	80.1112	612	80.2283
611	78.7473	611	79.9684	611	80.0865
610	78.7474	610	80.0324	610	80.3058
609	78.8667	609	80.1629	609	80.3333
608	78.611	608	79.9763	608	80.1593
607	78.5739	607	79.9805	607	80.1833
606	78.9719	606	80.1789	606	80.4495
605	78.7648	605	80.0857	605	80.228
604	78.6466	604	79.9882	604	80.3753
603	78.7611	603	79.9879	603	80.1802
602	78.8937	602	80.0781	602	80.3162
601	78.6816	601	80.0441	601	80.3056
600	78.7387	600	79.9762	600	80.2939
599	78.8374	599	80.1445	599	80.1621
598	78.8006	598	80.1046	598	80.2164
597	78.6826	597	80.0527	597	80.3162
596	78.6786	596	80.0169	596	80.2313
595	78.7869	595	80.1556	595	80.2012
594	78.7664	594	80.0348	594	80.3369
593	78.6155	593	80.011	593	80.2608
592	78.6735	592	80.1482	592	80.2729
591	78.6544	591	80.0754	591	80.1939
590	78.6438	590	79.9996	590	80.2529
589	78.7352	589	80.0827	589	80.2437
588	78.7453	588	80.1577	588	80.31
587	78.6249	587	79.9495	587	80.1154
586	78.6837	586	80.024	586	80.2652
585	78.7775	585	80.1262	585	80.3256
584	78.6956	584	80.0832	584	80.1695
583	78.5368	583	79.8632	583	80.0697
582	78.698	582	80.0361	582	80.2477
581	78.7236	581	79.9497	581	80.1307
580	78.5107	580	79.9243	580	80.0854
579	78.5354	579	79.8507	579	80.1606
578	78.6687	578	79.9863	578	80.1156
577	78.6889	577	79.984	577	80.1859
576	78.4997	576	79.8531	576	80.1401
575	78.688	575	79.8713	575	80.1264
574	78.7097	574	80.002	574	80.103
573	78.6383	573	79.8579	573	80.0937
572	78.6618	572	79.9614	572	80.2264
571	78.7721	571	80.0785	571	80.1436
570	78.7167	570	79.9647	570	80.0837
569	78.6771	569	79.9468	569	80.1624
568	78.8628	568	80.1122	568	80.2022
567	78.6921	567	79.9775	567	80.1932
566	78.6699	566	79.8662	566	80.1672
565	78.7558	565	80.0439	565	80.2326
564	78.725	564	79.9819	564	80.1055
563	78.571	563	79.8386	563	80.0533
562	78.7325	562	79.8996	562	80.1984
561	78.7513	561	80.0486	561	80.1576
560	78.5802	560	79.867	560	79.9941
559	78.6496	559	79.8736	559	80.1252
558	78.7225	558	79.8824	558	80.1267
557	78.6675	557	80.0306	557	80.0688
556	78.469	556	79.7784	556	79.9568
555	78.5889	555	79.8606	555	80.1288
554	78.6784	554	79.9878	554	80.1294
553	78.5698	553	79.9108	553	80.0343
552	78.5981	552	79.8411	552	80.0553
551	78.6716	551	79.9388	551	80.1008
550	78.7428	550	80.0143	550	80.1248
549	78.5789	549	79.8741	549	80.0184
548	78.5724	548	79.8202	548	80.0438
547	78.6925	547	79.9133	547	80.119
546	78.7004	546	79.9309	546	80.0282
545	78.467	545	79.67	545	79.9114
544	78.5175	544	79.7793	544	80.0488
543	78.71	543	79.868	543	80.0867
542	78.5728	542	79.7566	542	79.9912
541	78.4722	541	79.7765	541	80.054
540	78.5463	540	79.9146	540	80.0455
539	78.6559	539	79.84	539	80.0061
538	78.4378	538	79.7551	538	79.9455
537	78.4885	537	79.7724	537	80.1068
536	78.5895	536	79.9206	536	80.0102
535	78.5864	535	79.8658	535	80.0273
534	78.5583	534	79.7978	534	80.0987
533	78.6196	533	79.8505	533	80.0959
532	78.5885	532	79.9146	532	79.9231
531	78.5339	531	79.7671	531	79.9224
530	78.5437	530	79.8229	530	80.0806
529	78.6121	529	79.9281	529	80.0804
528	78.5102	528	79.7924	528	79.8392
527	78.5097	527	79.6967	527	79.9003
526	78.6255	526	79.7791	526	80.1032
525	78.5529	525	79.8863	525	79.9638
524	78.5063	524	79.6747	524	79.8783
523	78.4036	523	79.6059	523	79.8605
522	78.5083	522	79.7768	522	80.0869
521	78.4451	521	79.8241	521	79.9067
520	78.3981	520	79.6055	520	79.8399
519	78.4978	519	79.8218	519	80.0342
518	78.6462	518	79.8149	518	80.0238
517	78.5266	517	79.701	517	79.8978
516	78.3898	516	79.6585	516	79.9446
515	78.5796	515	79.7921	515	79.9408
514	78.5966	514	79.7424	514	79.864
513	78.448	513	79.6802	513	79.8908
512	78.4303	512	79.6314	512	79.8641
511	78.5833	511	79.7649	511	79.851
510	78.3755	510	79.6391	510	79.7674
509	78.3657	509	79.6279	509	79.9207
508	78.4098	508	79.7568	508	79.8902
507	78.3626	507	79.6768	507	79.7676
506	78.3072	506	79.6412	506	79.8032
505	78.3655	505	79.6271	505	79.9272
504	78.4409	504	79.8078	504	79.8145
503	78.399	503	79.6255	503	79.7412
502	78.4164	502	79.7543	502	79.9887
501	78.44	501	79.7396	501	79.9985
500	78.4116	500	79.7968	500	79.8227
499	78.4601	499	79.6768	499	79.8616
498	78.454	498	79.6189	498	79.9835
497	78.4277	497	79.6674	497	79.9031
496	78.5015	496	79.5985	496	79.7186
495	78.3019	495	79.5111	495	79.7802
494	78.3511	494	79.6411	494	79.8172
493	78.4468	493	79.7177	493	79.8171
492	78.2689	492	79.5213	492	79.7402
491	78.2803	491	79.61	491	79.878
490	78.5294	490	79.7258	490	80.0278
489	78.326	489	79.6698	489	79.8258
488	78.3874	488	79.5495	488	79.9224
487	78.4646	487	79.6856	487	79.9723
486	78.4223	486	79.6126	486	79.7557
485	78.3697	485	79.6183	485	79.7664
484	78.3058	484	79.5485	484	79.8298
483	78.3945	483	79.7077	483	79.7819
482	78.2197	482	79.3702	482	79.5197
481	78.2535	481	79.4715	481	79.7621
480	78.3302	480	79.5795	480	79.812
479	78.2681	479	79.5836	479	79.5645
478	78.143	478	79.4399	478	79.6863
477	78.3356	477	79.5418	477	79.859
476	78.2706	476	79.7386	476	79.724
475	78.2749	475	79.504	475	79.5692
474	78.2199	474	79.5415	474	79.8383
473	78.2895	473	79.5839	473	79.7836
472	78.2379	472	79.632	472	79.6532
471	78.2598	471	79.4477	471	79.652
470	78.2929	470	79.5426	470	79.7193
469	78.3055	469	79.5167	469	79.7083
468	78.2481	468	79.4904	468	79.5502
467	78.1417	467	79.335	467	79.5991
466	78.1852	466	79.4764	466	79.6997
465	78.1936	465	79.3879	465	79.5673
464	78.1369	464	79.3696	464	79.6259
463	78.1112	463	79.4133	463	79.628
462	78.2217	462	79.5346	462	79.662
461	78.0982	461	79.3802	461	79.589
460	78.1539	460	79.4131	460	79.7065
459	78.1738	459	79.5551	459	79.7567
458	78.2166	458	79.4754	458	79.6013
457	78.1254	457	79.4093	457	79.6428
456	78.0234	456	79.4129	456	79.8586
455	78.1837	455	79.5534	455	79.5646
454	78.0945	454	79.3266	454	79.399
453	78.0911	453	79.3306	453	79.698
452	78.1615	452	79.3304	452	79.5542
451	78.1733	451	79.4445	451	79.447
450	77.9428	450	79.1847	450	79.3889
449	78.1601	449	79.333	449	79.7968
448	78.1035	448	79.3411	448	79.5353
447	77.9837	447	79.3541	447	79.53
446	77.9754	446	79.2528	446	79.6886
445	78.1085	445	79.4031	445	79.7404
444	78.1127	444	79.3364	444	79.4853
443	78.0443	443	79.3229	443	79.6499
442	78.0507	442	79.3111	442	79.5995
441	78.0469	441	79.3312	441	79.3786
440	78.1083	440	79.4137	440	79.5411
439	77.8789	439	79.11	439	79.4396
438	77.9553	438	79.3675	438	79.4273
437	77.9518	437	79.0523	437	79.1787
436	78.0199	436	79.2175	436	79.5777
435	77.9454	435	79.2699	435	79.5188
434	78.0902	434	79.4085	434	79.4495
433	77.9919	433	79.1954	433	79.3564
432	78.006	432	79.3787	432	79.7206
431	78.0606	431	79.4509	431	79.6497
430	77.9752	430	79.3425	430	79.3513
429	77.9418	429	79.2259	429	79.4563
428	77.9871	428	79.3538	428	79.7908
427	77.9678	427	79.3801	427	79.4023
426	77.9375	426	79.1464	426	79.3082
425	77.9505	425	79.1356	425	79.4883
424	77.946	424	79.1529	424	79.4675
423	77.8865	423	79.2128	423	79.2447
422	77.769	422	78.9584	422	79.2292
421	77.8354	421	79.1758	421	79.4326
420	77.7758	420	79.1441	420	79.2438
419	77.7195	419	79.14	419	79.2691
418	77.7532	418	79.0165	418	79.3066
417	77.8175	417	79.1967	417	79.3565
416	77.8175	416	79.0068	416	79.0816
415	77.8371	415	79.1584	415	79.4654
414	77.7865	414	79.0895	414	79.3342
413	77.7165	413	79.0802	413	79.2603
412	77.755	412	78.924	412	79.0904
411	77.582	411	78.8879	411	79.3551
410	77.6207	410	79.0397	410	79.2781
409	77.6177	409	78.8637	409	78.9409
408	77.5975	408	78.6953	408	79.0674
407	77.4516	407	78.7829	407	79.2187
406	77.5346	406	78.8703	406	78.9043
405	77.4001	405	78.5162	405	78.747
404	77.3134	404	78.6789	404	79.0605
403	77.3319	403	78.529	403	78.9076
402	77.3729	402	78.7948	402	78.899
401	77.2342	401	78.2672	401	78.6554
400	77.27	400	78.3798	400	79.1267
399	77.2617	399	78.4029	399	78.7014
398	77.0734	398	78.2975	398	78.6101
397	76.932	397	77.9233	397	78.6493
396	76.8586	396	77.9328	396	78.8042
395	76.7023	395	77.8109	395	78.2337
394	76.5894	394	77.6506	394	78.4037
393	76.4513	393	77.437	393	78.4034
392	76.2396	392	77.2314	392	78.0282
391	76.0797	391	77.061	391	77.8624
390	75.9424	390	76.7905	390	77.9371
389	75.9173	389	76.8391	389	77.8956
388	75.729	388	76.5155	388	77.4298
387	75.617	387	76.5313	387	77.6012
386	75.3051	386	76.2458	386	77.5367
385	75.4068	385	76.2716	385	77.5072
384	75.095	384	75.7384	384	77.0838
383	74.9165	383	75.7386	383	77.3293
382	74.6263	382	75.3884	382	77.049
381	74.6129	381	75.2865	381	76.8105
380	74.2841	380	74.7424	380	76.5887
379	73.9193	379	74.6082	379	76.6189
378	73.8375	378	74.545	378	76.4246
377	73.7413	377	74.1282	377	75.9899
376	73.377	376	73.6777	376	75.978
375	73.1248	375	73.53	375	76.0124
374	73.0722	374	73.5588	374	75.7162
373	72.7992	373	73.1089	373	75.3925
372	72.6088	372	72.7919	372	75.5958
371	72.4281	371	72.798	371	75.3914
370	72.1572	370	72.5281	370	74.8548
369	71.9907	369	72.2114	369	74.8314
368	71.8314	368	72.0182	368	75.0256
367	71.4896	367	71.7821	367	74.5426
366	71.4429	366	71.7163	366	74.3433
365	71.2121	365	71.3436	365	74.3875
364	71.1	364	71.1461	364	74.3738
363	70.8432	363	70.92	363	73.873
362	70.7723	362	70.7259	362	73.743
361	70.3827	361	70.5653	361	73.9154
360	70.4424	360	70.3217	360	73.5802
359	70.3479	359	70.2095	359	73.4729
358	69.9411	358	69.9358	358	73.3412
357	69.9889	357	69.9362	357	73.5332
356	69.997	356	69.8067	356	73.0584
355	69.9031	355	69.6876	355	73.2269
354	69.6743	354	69.687	354	73.1727
353	69.7765	353	69.7699	353	73.1822
352	69.6418	352	69.4045	352	72.7961
351	69.5821	351	69.3625	351	73.022
350	69.4686	350	69.4424	350	72.9675
349	69.4618	349	69.3631	349	72.7385
348	68.7565	348	67.4939	348	71.4657
347	68.8269	347	67.4392	347	71.3305
346	68.5987	346	67.2698	346	71.2505
345	68.6828	345	67.237	345	71.3061
344	68.5918	344	67.158	344	71.1842
343	68.5187	343	67.0705	343	71.159
342	68.5646	342	67.0187	342	71.0446
341	68.327	341	66.8021	341	70.9509
340	68.3417	340	66.7381	340	70.8835
339	68.2942	339	66.7564	339	70.7784
338	68.2126	338	66.7012	338	70.7923
337	68.1101	337	66.5818	337	70.6641
336	68.1925	336	66.5201	336	70.675
335	68.0677	335	66.4708	335	70.6768
334	67.9726	334	66.336	334	70.4959
333	67.9475	333	66.2959	333	70.3674
332	67.8956	332	66.2301	332	70.4978
331	67.8813	331	66.1428	331	70.3787
330	67.8102	330	66.0467	330	70.2041
329	67.7238	329	66.1004	329	70.2518
328	67.7391	328	66.0305	328	70.2159
327	67.6333	327	65.8658	327	70.0303
326	67.6261	326	65.7946	326	70.0411
325	67.5279	325	65.734	325	69.9394
324	67.5169	324	65.7294	324	69.8038
323	67.4348	323	65.5508	323	69.8189
322	67.3809	322	65.4418	322	69.6664
321	67.2785	321	65.3437	321	69.554
320	67.2612	320	65.2749	320	69.4836
319	67.1903	319	65.1176	319	69.3816
318	67.0447	318	64.8749	318	69.2072
317	66.7498	317	64.7576	317	68.9927
316	66.4823	316	64.3214	316	68.576
315	65.3493	315	63.091	315	67.3017
314	61.4873	314	59.179	314	63.2314
313	58.6894	313	56.4493	313	60.2668
312	61.4135	312	59.2683	312	63.0552
311	64.8216	311	62.631	311	66.7204
310	65.0272	310	62.7654	310	66.9393
309	63.8763	309	61.5227	309	65.6537
308	61.082	308	58.7342	308	62.6881
307	60.4351	307	58.2672	307	62.2073
306	62.9918	306	60.7422	306	64.8266
305	64.4827	305	62.2406	305	66.3818
304	64.2071	304	61.9141	304	66.1151
303	63.1892	303	60.9065	303	65.037
302	62.2994	302	59.9615	302	64.0869
301	62.5309	301	60.1753	301	64.3924
300	62.8931	300	60.5906	300	64.7446
299	62.5583	299	60.1774	299	64.3279
298	61.983	298	59.5814	298	63.8276
297	61.3036	297	58.9597	297	63.1782
296	60.6143	296	58.2862	296	62.4597
295	59.9605	295	57.5862	295	61.81
294	59.2298	294	56.7902	294	61.0985
293	58.4286	293	56.0339	293	60.2798
292	57.5069	292	55.236	292	59.4843
291	56.7793	291	54.3725	291	58.6898
290	55.906	290	53.4939	290	57.8349
289	55.0636	289	52.7053	289	56.9935
288	54.1297	288	51.7599	288	56.1468
287	53.358	287	50.9721	287	55.3658
286	52.4814	286	50.1659	286	54.5314
285	51.6103	285	49.2601	285	53.6464
284	50.6997	284	48.3146	284	52.7981
283	49.7672	283	47.4595	283	51.8568
282	47.9658	282	45.5722	282	49.9368
281	44.7741	281	42.3545	281	46.5182
280	42.3136	280	39.9449	280	43.9147
279	39.6141	279	37.2541	279	41.1016
278	32.1996	278	30.0099	278	33.205
277	25.5037	277	23.5744	277	26.13
276	22.5929	276	20.7412	276	23.0639
275	18.3828	275	16.7686	275	18.6587
274	19.5029	274	17.9752	274	19.9316
273	30.0949	273	28.0532	273	31.0571
272	38.6968	272	36.1256	272	40.0548
271	41.5595	271	38.8283	271	43.0605
270	43.0017	270	40.2041	270	44.5398
269	43.634	269	40.7689	269	45.1515
268	43.9246	268	40.9652	268	45.3703
267	43.9353	267	40.8937	267	45.2738
266	43.9067	266	40.8328	266	45.1032
265	43.7611	265	40.6156	265	44.8506
264	43.6538	264	40.4298	264	44.5651
263	43.5272	263	40.1966	263	44.2488
262	43.4017	262	40.0318	262	43.9582
261	43.2546	261	39.8042	261	43.6383
260	43.0923	260	39.5597	260	43.2871
259	42.907	259	39.3517	259	42.9022
258	42.6898	258	39.0686	258	42.4506
257	42.3612	257	38.6327	257	41.9376
256	41.8905	256	38.0849	256	41.1812
255	41.0357	255	37.2191	255	40.1413
254	40.2178	254	36.3548	254	39.1714
253	40.1524	253	36.1933	253	38.8926
252	40.4087	252	36.4189	252	39.037
251	40.6179	251	36.5906	251	39.0903
250	40.5792	250	36.4671	250	38.8994
249	40.0245	249	35.8531	249	38.1795
248	38.731	248	34.6119	248	36.7878
247	37.7668	247	33.6356	247	35.7248
246	37.5803	246	33.393	246	35.3975
245	37.9154	245	33.6724	245	35.6686
244	38.3938	244	34.0462	244	36.0893
243	38.7052	243	34.2706	243	36.2939
242	38.629	242	34.1252	242	36.1419
241	38.4309	241	33.8539	241	35.8706
240	37.9621	240	33.3743	240	35.3111
239	37.3659	239	32.6549	239	34.6616
238	36.5068	238	31.7673	238	33.7516
237	35.4181	237	30.6261	237	32.5014
236	33.6579	236	28.8199	236	30.7215
235	31.2931	235	26.3248	235	28.1366
234	27.7735	234	22.822	234	24.5401
233	22.773	233	18.094	233	19.5393
232	16.5434	232	12.5137	232	13.618
231	9.98216	231	7.15776	231	7.78837
230	4.67955	230	3.14862	230	3.40221
229	1.69094	229	1.08775	229	1.16297
228	0.530791	228	0.345636	228	0.366292
227	0.178417	227	0.11644	227	0.126285
226	0.0684653	226	0.0481152	226	0.0504087
225	0.0300013	225	0.0225995	225	0.0238447
224	0.0194043	224	0.0137323	224	0.0139764
223	0.0110152	223	0.0098048	223	0.0099467
222	0.00727891	222	0.00535819	222	0.00622811
221	0.00653855	221	0.00596692	221	0.00623064
220	0.003701	220	0.00255649	220	0.00328887
219	0.0043752	219	0.00324565	219	0.00365133
218	0.00256312	218	0.000993309	218	0.00199148
217	0.00179182	217	0.00267128	217	0.00333103
216	0.00161858	216	0.00296865	216	0.00129263
215	0.00194721	215	0.000213416	215	0.000442716
214	0.000456662	214	0.001108	214	0.00157579
213	0.000729817	213	0.000687082	213	0.00151735
212	0.00121337	212	0.00163712	212	0.000646585
211	0.000125592	211	-0.000316028	211	0.000513867
210	0.00026639	210	0.000534481	210	0.00184139
209	0.00225113	209	0.000346447	209	0.0017083
208	0.000278786	208	-0.000244925	208	-5.00583e-06
207	0.00209345	207	0.00303438	207	0.00240646
206	0.00174406	206	0.00198251	206	0.0022694
205	0.00312854	205	0.00151496	205	0.00111628
204	-0.00124526	204	-0.000773575	204	0.000998602
203	0.00243464	203	0.00204645	203	0.00199212
202	0.00448095	202	0.000786618	202	0.00415579
201	0.00109657	201	0.00397691	201	0.00170435
200	0.00587287	200	0.00451942	200	0.0027867

## Sheet: Transmission CeYIG films
CeYIG(100)		CeYIG(110)		CeYIG(111)
Wavelength (nm)	T(%)	Wavelength (nm)	T(%)	Wavelength (nm)	T(%)
200	-0.007588	200	-0.007588	200	-0.000806
201	0.004925	201	0.004925	201	0.00314
202	-0.003197	202	-0.003197	202	0.006878
203	0.004677	203	0.004677	203	-0.008205
204	0.008399	204	0.008399	204	-0.008034
205	0.008231	205	0.008231	205	-0.011461
206	-0.002931	206	-0.002931	206	-0.004209
207	0.004321	207	0.004321	207	0.002757
208	0.011342	208	0.011342	208	-0.004071
209	0.007699	209	0.007699	209	-0.007371
210	-0.013142	210	-0.013142	210	-0.007281
211	-0.002741	211	-0.002741	211	-0.007213
212	0.010874	212	0.010874	212	-0.00716
213	-0.002701	213	-0.002701	213	-0.007109
214	0.004028	214	0.004028	214	-0.010286
215	-0.009358	215	-0.009358	215	-0.003844
216	0.010672	216	0.010672	216	-0.000639
217	0.000666	217	0.000666	217	-0.007021
218	0.007327	218	0.007327	218	-0.010208
219	-0.009336	219	-0.009336	219	-0.007023
220	-0.002673	220	-0.002673	220	0.002559
221	0.00067	221	0.00067	221	-0.003848
222	-0.006051	222	-0.006051	222	0.002576
223	0.000675	223	0.000675	223	-0.007118
224	0.004076	224	0.004076	224	-0.00065
225	0.007505	225	0.007505	225	0.002613
226	0.007538	226	0.007538	226	0.002625
227	-0.009638	227	-0.009638	227	-0.000659
228	-0.01313	228	-0.01313	228	0.009261
229	0.000693	229	0.000693	229	-0.010611
230	0.031965	230	0.031965	230	0.009304
231	0.140059	231	0.140059	231	0.095928
232	0.315311	232	0.315311	232	0.243288
233	0.506252	233	0.506252	233	0.456379
234	0.673228	234	0.673228	234	0.611761
235	0.758385	235	0.758385	235	0.710106
236	0.850924	236	0.850924	236	0.808618
237	0.88923	237	0.88923	237	0.84534
238	0.926258	238	0.926258	238	0.873498
239	0.944849	239	0.944849	239	0.90556
240	0.971951	240	0.971951	240	0.913197
241	1.00209	241	1.00209	241	0.941154
242	0.988922	242	0.988922	242	0.951608
243	1.00139	243	1.00139	243	0.955128
244	1.02053	244	1.02053	244	0.961966
245	0.999087	245	0.999087	245	0.945214
246	0.990343	246	0.990343	246	0.918804
247	0.998759	247	0.998759	247	0.948491
248	0.997231	248	0.997231	248	0.950858
249	1.10764	249	1.10764	249	1.04939
250	1.11991	250	1.11991	250	1.07899
251	1.15065	251	1.15065	251	1.07825
252	1.16139	252	1.16139	252	1.09259
253	1.15428	253	1.15428	253	1.09076
254	1.11787	254	1.11787	254	1.06903
255	1.19216	255	1.19216	255	1.13197
256	1.21977	256	1.21977	256	1.15305
257	1.24805	257	1.24805	257	1.18425
258	1.2765	258	1.2765	258	1.20004
259	1.26213	259	1.26213	259	1.20063
260	1.29668	260	1.29668	260	1.23651
261	1.31527	261	1.31527	261	1.25608
262	1.31419	262	1.31419	262	1.25336
263	1.34107	263	1.34107	263	1.25091
264	1.32497	264	1.32497	264	1.26331
265	1.36368	265	1.36368	265	1.29221
266	1.35165	266	1.35165	266	1.28924
267	1.40611	267	1.40611	267	1.29332
268	1.38289	268	1.38289	268	1.31944
269	1.35773	269	1.35773	269	1.31862
270	1.36287	270	1.36287	270	1.28569
271	1.35075	271	1.35075	271	1.28749
272	1.32043	272	1.32043	272	1.20148
273	1.25477	273	1.25477	273	1.20412
274	0.607053	274	0.607053	274	0.46864
275	0.21171	275	0.21171	275	0.268855
276	0.815769	276	0.815769	276	0.765195
277	0.753697	277	0.753697	277	0.65413
278	0.844456	278	0.844456	278	0.771284
279	1.49776	279	1.49776	279	1.43935
280	1.52062	280	1.52062	280	1.35275
281	1.42933	281	1.42933	281	1.36
282	1.77749	282	1.77749	282	1.64981
283	1.77874	283	1.77874	283	1.76221
284	1.88855	284	1.88855	284	1.82203
285	1.97624	285	1.97624	285	1.89301
286	2.04495	286	2.04495	286	1.94812
287	2.11158	287	2.11158	287	2.06041
288	2.20391	288	2.20391	288	2.19633
289	2.37451	289	2.37451	289	2.27275
290	2.42638	290	2.42638	290	2.41066
291	2.48964	291	2.48964	291	2.51394
292	2.66564	292	2.66564	292	2.6825
293	2.7351	293	2.7351	293	2.78798
294	2.87722	294	2.87722	294	2.88859
295	2.98603	295	2.98603	295	3.03015
296	3.12562	296	3.12562	296	3.17044
297	3.24414	297	3.24414	297	3.28653
298	3.29687	298	3.29687	298	3.41544
299	3.45504	299	3.45504	299	3.43986
300	3.49413	300	3.49413	300	3.57433
301	3.59711	301	3.59711	301	3.73461
302	3.49427	302	3.49427	302	3.63846
303	3.72969	303	3.72969	303	3.86967
304	3.85677	304	3.85677	304	4.04387
305	3.91739	305	3.91739	305	4.16114
306	4.04291	306	4.04291	306	4.16973
307	3.98512	307	3.98512	307	4.13101
308	3.53753	308	3.53753	308	3.66619
309	4.30333	309	4.30333	309	4.44234
310	4.38845	310	4.38845	310	4.52518
311	4.39341	311	4.39341	311	4.63758
312	4.54905	312	4.54905	312	4.70976
313	3.80186	313	3.80186	313	3.80775
314	4.10695	314	4.10695	314	4.38185
315	4.79268	315	4.79268	315	5.01018
316	4.86109	316	4.86109	316	5.0662
317	4.92156	317	4.92156	317	5.25159
318	4.97165	318	4.97165	318	5.2211
319	5.09311	319	5.09311	319	5.30944
320	5.25064	320	5.25064	320	5.52196
321	5.40362	321	5.40362	321	5.56916
322	5.48081	322	5.48081	322	5.69872
323	5.51152	323	5.51152	323	5.74057
324	5.58555	324	5.58555	324	5.87613
325	5.68993	325	5.68993	325	5.99623
326	5.78274	326	5.78274	326	6.10394
327	5.8957	327	5.8957	327	6.18053
328	5.97818	328	5.97818	328	6.31561
329	6.1127	329	6.1127	329	6.42649
330	6.23608	330	6.23608	330	6.55915
331	6.31988	331	6.31988	331	6.63028
332	6.5006	332	6.5006	332	6.82432
333	6.64891	333	6.64891	333	7.00599
334	6.7614	334	6.7614	334	7.10393
335	6.88248	335	6.88248	335	7.2772
336	7.06051	336	7.06051	336	7.42358
337	7.14308	337	7.14308	337	7.55367
338	7.3181	338	7.3181	338	7.72286
339	7.44135	339	7.44135	339	7.89646
340	7.60919	340	7.60919	340	8.01781
341	7.74128	341	7.74128	341	8.1632
342	7.91675	342	7.91675	342	8.3017
343	8.01335	343	8.01335	343	8.44638
344	8.1687	344	8.1687	344	8.57928
345	8.32922	345	8.32922	345	8.74224
346	8.40445	346	8.40445	346	8.85448
347	8.56665	347	8.56665	347	8.98092
348	8.69273	348	8.69273	348	9.09242
349	8.81977	349	8.81977	349	9.1942
350	8.97468	350	8.97468	350	9.34589
351	9.06048	351	9.06048	351	9.39213
352	9.20351	352	9.20351	352	9.53784
353	9.31922	353	9.31922	353	9.6543
354	9.44357	354	9.44357	354	9.75225
355	9.57754	355	9.57754	355	9.85067
356	9.7451	356	9.7451	356	9.9893
357	9.88218	357	9.88218	357	10.1613
358	10.0743	358	10.0743	358	10.3246
359	10.2107	359	10.2107	359	10.4704
360	10.411	360	10.411	360	10.652
361	10.6007	361	10.6007	361	10.8294
362	10.8127	362	10.8127	362	11.0667
363	11.0674	363	11.0674	363	11.2965
364	11.2931	364	11.2931	364	11.5414
365	11.5438	365	11.5438	365	11.7904
366	11.8469	366	11.8469	366	12.1397
367	12.1564	367	12.1564	367	12.414
368	12.4828	368	12.4828	368	12.7752
369	12.8271	369	12.8271	369	13.1115
370	13.1385	370	13.1385	370	13.497
371	13.5301	371	13.5301	371	13.964
372	13.9036	372	13.9036	372	14.3407
373	14.3119	373	14.3119	373	14.7847
374	14.7281	374	14.7281	374	15.2389
375	15.1326	375	15.1326	375	15.6863
376	15.5444	376	15.5444	376	16.1743
377	16.0438	377	16.0438	377	16.699
378	16.4717	378	16.4717	378	17.1842
379	16.9331	379	16.9331	379	17.6997
380	17.361	380	17.361	380	18.24
381	17.8393	381	17.8393	381	18.7543
382	18.2917	382	18.2917	382	19.3088
383	18.8115	383	18.8115	383	19.8403
384	19.2508	384	19.2508	384	20.3777
385	19.7358	385	19.7358	385	20.8995
386	20.2115	386	20.2115	386	21.4187
387	20.709	387	20.709	387	21.965
388	21.2201	388	21.2201	388	22.5848
389	21.7277	389	21.7277	389	23.1319
390	22.2335	390	22.2335	390	23.6909
391	22.7427	391	22.7427	391	24.2684
392	23.277	392	23.277	392	24.8654
393	23.8098	393	23.8098	393	25.5226
394	24.4136	394	24.4136	394	26.1417
395	24.9568	395	24.9568	395	26.7909
396	25.5474	396	25.5474	396	27.4309
397	26.1324	397	26.1324	397	28.0932
398	26.7072	398	26.7072	398	28.7662
399	27.3602	399	27.3602	399	29.5192
400	27.9559	400	27.9559	400	30.1724
401	28.6054	401	28.6054	401	30.8836
402	29.2413	402	29.2413	402	31.6065
403	29.8666	403	29.8666	403	32.3137
404	30.452	404	30.452	404	33.0727
405	31.1246	405	31.1246	405	33.7633
406	31.7059	406	31.7059	406	34.4643
407	32.3449	407	32.3449	407	35.1084
408	32.9054	408	32.9054	408	35.7947
409	33.4858	409	33.4858	409	36.4013
410	34.0656	410	34.0656	410	37.0492
411	34.5435	411	34.5435	411	37.6568
412	35.0823	412	35.0823	412	38.2162
413	35.5813	413	35.5813	413	38.7201
414	36.024	414	36.024	414	39.2079
415	36.4556	415	36.4556	415	39.7241
416	36.9687	416	36.9687	416	40.1695
417	37.3707	417	37.3707	417	40.6311
418	37.7994	418	37.7994	418	41.0633
419	38.1955	419	38.1955	419	41.4768
420	38.6163	420	38.6163	420	41.9064
421	39.0483	421	39.0483	421	42.365
422	39.465	422	39.465	422	42.7832
423	39.854	423	39.854	423	43.1811
424	40.2327	424	40.2327	424	43.5547
425	40.5869	425	40.5869	425	43.962
426	40.9517	426	40.9517	426	44.3595
427	41.2857	427	41.2857	427	44.6955
428	41.6527	428	41.6527	428	45.034
429	41.9487	429	41.9487	429	45.3545
430	42.2859	430	42.2859	430	45.6631
431	42.5837	431	42.5837	431	46.0026
432	42.8667	432	42.8667	432	46.3072
433	43.2017	433	43.2017	433	46.5582
434	43.455	434	43.455	434	46.8804
435	43.734	435	43.734	435	47.1643
436	44.0449	436	44.0449	436	47.4366
437	44.3444	437	44.3444	437	47.7042
438	44.6424	438	44.6424	438	48.012
439	44.9178	439	44.9178	439	48.2835
440	45.1747	440	45.1747	440	48.5631
441	45.4498	441	45.4498	441	48.8029
442	45.7374	442	45.7374	442	49.0496
443	45.9496	443	45.9496	443	49.2869
444	46.2244	444	46.2244	444	49.4653
445	46.4389	445	46.4389	445	49.6531
446	46.6985	446	46.6985	446	49.8822
447	46.9836	447	46.9836	447	50.1366
448	47.3104	448	47.3104	448	50.4532
449	47.6911	449	47.6911	449	50.8741
450	48.1514	450	48.1514	450	51.3186
451	48.6161	451	48.6161	451	51.8119
452	49.0757	452	49.0757	452	52.3635
453	49.5677	453	49.5677	453	52.9186
454	50.0366	454	50.0366	454	53.4518
455	50.4756	455	50.4756	455	54.0035
456	51.0056	456	51.0056	456	54.5175
457	51.4259	457	51.4259	457	55.0085
458	51.8078	458	51.8078	458	55.4523
459	52.1945	459	52.1945	459	55.8672
460	52.5694	460	52.5694	460	56.2599
461	52.9221	461	52.9221	461	56.6552
462	53.203	462	53.203	462	56.9737
463	53.4813	463	53.4813	463	57.2912
464	53.7663	464	53.7663	464	57.5176
465	53.9727	465	53.9727	465	57.7638
466	54.1942	466	54.1942	466	57.9672
467	54.4196	467	54.4196	467	58.142
468	54.6289	468	54.6289	468	58.3387
469	54.8014	469	54.8014	469	58.5269
470	55.0725	470	55.0725	470	59.0489
471	54.8878	471	54.8878	471	58.9891
472	55.4965	472	55.4965	472	59.1919
473	55.7841	473	55.7841	473	59.4818
474	55.9632	474	55.9632	474	59.6726
475	56.1062	475	56.1062	475	60.0031
476	56.4259	476	56.4259	476	60.1338
477	56.6245	477	56.6245	477	60.3201
478	56.8134	478	56.8134	478	60.5389
479	57.014	479	57.014	479	60.7014
480	57.2355	480	57.2355	480	60.9085
481	57.4	481	57.4	481	61.0258
482	57.5294	482	57.5294	482	61.1732
483	57.6924	483	57.6924	483	61.3457
484	57.8626	484	57.8626	484	61.4628
485	58.0498	485	58.0498	485	61.5775
486	58.2219	486	58.2219	486	61.7908
487	58.3953	487	58.3953	487	61.9351
488	58.5978	488	58.5978	488	62.1343
489	58.7731	489	58.7731	489	62.3378
490	58.9502	490	58.9502	490	62.5386
491	59.1542	491	59.1542	491	62.7648
492	59.3677	492	59.3677	492	62.9293
493	59.4862	493	59.4862	493	63.0948
494	59.6256	494	59.6256	494	63.2552
495	59.8064	495	59.8064	495	63.4719
496	59.9175	496	59.9175	496	63.5654
497	60.0472	497	60.0472	497	63.7382
498	60.1808	498	60.1808	498	63.8042
499	60.2814	499	60.2814	499	63.9255
500	60.3708	500	60.3708	500	64.018
501	60.4329	501	60.4329	501	64.1164
502	60.5261	502	60.5261	502	64.1752
503	60.6236	503	60.6236	503	64.2838
504	60.7402	504	60.7402	504	64.3489
505	60.7932	505	60.7932	505	64.4229
506	60.8855	506	60.8855	506	64.4872
507	60.9695	507	60.9695	507	64.5842
508	61.0763	508	61.0763	508	64.6612
509	61.1571	509	61.1571	509	64.7213
510	61.2373	510	61.2373	510	64.8151
511	61.2904	511	61.2904	511	64.8577
512	61.3463	512	61.3463	512	64.9318
513	61.403	513	61.403	513	64.9687
514	61.4843	514	61.4843	514	64.9928
515	61.5244	515	61.5244	515	65.0477
516	61.6125	516	61.6125	516	65.1244
517	61.7108	517	61.7108	517	65.2078
518	61.7824	518	61.7824	518	65.2547
519	61.8697	519	61.8697	519	65.3464
520	61.972	520	61.972	520	65.4061
521	62.0227	521	62.0227	521	65.4961
522	62.1318	522	62.1318	522	65.5471
523	62.2009	523	62.2009	523	65.6183
524	62.2989	524	62.2989	524	65.6843
525	62.378	525	62.378	525	65.7398
526	62.4344	526	62.4344	526	65.804
527	62.4969	527	62.4969	527	65.8407
528	62.5756	528	62.5756	528	65.8976
529	62.6308	529	62.6308	529	65.9601
530	62.7085	530	62.7085	530	66.0104
531	62.7875	531	62.7875	531	66.0451
532	62.8419	532	62.8419	532	66.0818
533	62.8945	533	62.8945	533	66.1303
534	62.9771	534	62.9771	534	66.1609
535	63.027	535	63.027	535	66.2194
536	63.0826	536	63.0826	536	66.2458
537	63.1415	537	63.1415	537	66.3101
538	63.208	538	63.208	538	66.3498
539	63.2816	539	63.2816	539	66.3831
540	63.3265	540	63.3265	540	66.429
541	63.3863	541	63.3863	541	66.466
542	63.4417	542	63.4417	542	66.4909
543	63.5185	543	63.5185	543	66.5358
544	63.5903	544	63.5903	544	66.5821
545	63.6467	545	63.6467	545	66.6429
546	63.7091	546	63.7091	546	66.6713
547	63.7599	547	63.7599	547	66.718
548	63.8396	548	63.8396	548	66.7378
549	63.9017	549	63.9017	549	66.7831
550	63.9309	550	63.9309	550	66.8328
551	63.9866	551	63.9866	551	66.8543
552	64.0391	552	64.0391	552	66.9134
553	64.134	553	64.134	553	66.9546
554	64.1763	554	64.1763	554	66.9704
555	64.2325	555	64.2325	555	67.0204
556	64.2855	556	64.2855	556	67.0675
557	64.3185	557	64.3185	557	67.0971
558	64.4098	558	64.4098	558	67.1223
559	64.439	559	64.439	559	67.1594
560	64.5075	560	64.5075	560	67.1888
561	64.5696	561	64.5696	561	67.24
562	64.6247	562	64.6247	562	67.2744
563	64.6634	563	64.6634	563	67.331
564	64.718	564	64.718	564	67.3266
565	64.7551	565	64.7551	565	67.3287
566	64.733	566	64.733	566	67.3121
567	64.7709	567	64.7709	567	67.3146
568	64.7887	568	64.7887	568	67.2958
569	64.7974	569	64.7974	569	67.2924
570	64.8357	570	64.8357	570	67.3071
571	64.8676	571	64.8676	571	67.3029
572	64.8592	572	64.8592	572	67.2946
573	64.8979	573	64.8979	573	67.3164
574	64.9414	574	64.9414	574	67.3326
575	64.976	575	64.976	575	67.3889
576	65.0386	576	65.0386	576	67.4523
577	65.1025	577	65.1025	577	67.4881
578	65.183	578	65.183	578	67.5763
579	65.2513	579	65.2513	579	67.6642
580	65.3233	580	65.3233	580	67.7159
581	65.3985	581	65.3985	581	67.7566
582	65.4656	582	65.4656	582	67.8527
583	65.5368	583	65.5368	583	67.8895
584	65.5997	584	65.5997	584	67.9307
585	65.6507	585	65.6507	585	67.9829
586	65.724	586	65.724	586	68.0123
587	65.7592	587	65.7592	587	68.0384
588	65.813	588	65.813	588	68.0796
589	65.8838	589	65.8838	589	68.0928
590	65.9427	590	65.9427	590	68.1249
591	65.9804	591	65.9804	591	68.1565
592	66.0305	592	66.0305	592	68.1767
593	66.071	593	66.071	593	68.1989
594	66.1087	594	66.1087	594	68.2228
595	66.1596	595	66.1596	595	68.2273
596	66.1891	596	66.1891	596	68.243
597	66.2352	597	66.2352	597	68.2615
598	66.2502	598	66.2502	598	68.2628
599	66.3034	599	66.3034	599	68.2699
600	66.3161	600	66.3161	600	68.2893
601	66.3484	601	66.3484	601	68.3001
602	66.3896	602	66.3896	602	68.3115
603	66.3958	603	66.3958	603	68.3307
604	66.409	604	66.409	604	68.3277
605	66.4463	605	66.4463	605	68.3472
606	66.4756	606	66.4756	606	68.3436
607	66.5116	607	66.5116	607	68.3446
608	66.5231	608	66.5231	608	68.3558
609	66.5843	609	66.5843	609	68.3672
610	66.574	610	66.574	610	68.3798
611	66.594	611	66.594	611	68.4248
612	66.6228	612	66.6228	612	68.4308
613	66.6638	613	66.6638	613	68.4336
614	66.7029	614	66.7029	614	68.4476
615	66.7212	615	66.7212	615	68.4552
616	66.7672	616	66.7672	616	68.4647
617	66.7951	617	66.7951	617	68.4966
618	66.7962	618	66.7962	618	68.4963
619	66.8456	619	66.8456	619	68.5133
620	66.8722	620	66.8722	620	68.5408
621	66.8991	621	66.8991	621	68.5431
622	66.914	622	66.914	622	68.57
623	66.942	623	66.942	623	68.5772
624	66.9711	624	66.9711	624	68.5884
625	66.9961	625	66.9961	625	68.5994
626	67.0118	626	67.0118	626	68.6218
627	67.0328	627	67.0328	627	68.6544
628	67.0721	628	67.0721	628	68.6492
629	67.0799	629	67.0799	629	68.6618
630	67.1064	630	67.1064	630	68.703
631	67.1236	631	67.1236	631	68.686
632	67.1554	632	67.1554	632	68.6996
633	67.1634	633	67.1634	633	68.7246
634	67.1902	634	67.1902	634	68.7472
635	67.2173	635	67.2173	635	68.7458
636	67.2692	636	67.2692	636	68.7574
637	67.2637	637	67.2637	637	68.7776
638	67.2917	638	67.2917	638	68.7863
639	67.3098	639	67.3098	639	68.8042
640	67.3332	640	67.3332	640	68.8318
641	67.3671	641	67.3671	641	68.826
642	67.3667	642	67.3667	642	68.8437
643	67.3959	643	67.3959	643	68.8407
644	67.4501	644	67.4501	644	68.8672
645	67.4543	645	67.4543	645	68.8909
646	67.4388	646	67.4388	646	68.8878
647	67.4939	647	67.4939	647	68.9052
648	67.5032	648	67.5032	648	68.9104
649	67.523	649	67.523	649	68.9397
650	67.5852	650	67.5852	650	68.936
651	67.5742	651	67.5742	651	68.9632
652	67.5941	652	67.5941	652	68.9699
653	67.6302	653	67.6302	653	68.9897
654	67.6721	654	67.6721	654	68.9959
655	67.6619	655	67.6619	655	68.988
656	67.6668	656	67.6668	656	69.0309
657	67.6937	657	67.6937	657	69.0357
658	67.7304	658	67.7304	658	69.0679
659	67.7198	659	67.7198	659	69.0865
660	67.7415	660	67.7415	660	69.0649
661	67.7849	661	67.7849	661	69.0984
662	67.7954	662	67.7954	662	69.0836
663	67.8284	663	67.8284	663	69.1158
664	67.8173	664	67.8173	664	69.122
665	67.8507	665	67.8507	665	69.1331
666	67.8564	666	67.8564	666	69.1264
667	67.8895	667	67.8895	667	69.1547
668	67.8956	668	67.8956	668	69.2005
669	67.9528	669	67.9528	669	69.1607
670	67.9246	670	67.9246	670	69.1896
671	67.9417	671	67.9417	671	69.23
672	67.9707	672	67.9707	672	69.2005
673	67.9943	673	67.9943	673	69.2416
674	68.0239	674	68.0239	674	69.2469
675	68.0308	675	68.0308	675	69.2425
676	68.0493	676	68.0493	676	69.2435
677	68.0612	677	68.0612	677	69.2665
678	68.0563	678	68.0563	678	69.2895
679	68.1106	679	68.1106	679	69.2731
680	68.0997	680	68.0997	680	69.3208
681	68.1418	681	68.1418	681	69.3253
682	68.1738	682	68.1738	682	69.3509
683	68.1752	683	68.1752	683	69.3153
684	68.1765	684	68.1765	684	69.3713
685	68.2209	685	68.2209	685	69.3779
686	68.2101	686	68.2101	686	69.3849
687	68.2116	687	68.2116	687	69.4094
688	68.2619	688	68.2619	688	69.4182
689	68.2828	689	68.2828	689	69.4253
690	68.2973	690	68.2973	690	69.4432
691	68.3307	691	68.3307	691	69.4687
692	68.3006	692	68.3006	692	69.4873
693	68.3653	693	68.3653	693	69.5079
694	68.3934	694	68.3934	694	69.4969
695	68.4213	695	68.4213	695	69.499
696	68.4434	696	68.4434	696	69.5383
697	68.4263	697	68.4263	697	69.5651
698	68.4549	698	68.4549	698	69.5527
699	68.5022	699	68.5022	699	69.606
700	68.608	700	68.608	700	69.634
701	68.6251	701	68.6251	701	69.6572
702	68.6598	702	68.6598	702	69.6889
703	68.6476	703	68.6476	703	69.7004
704	68.7002	704	68.7002	704	69.6994
705	68.6988	705	68.6988	705	69.7139
706	68.7212	706	68.7212	706	69.7398
707	68.7377	707	68.7377	707	69.7605
708	68.7499	708	68.7499	708	69.785
709	68.7876	709	68.7876	709	69.795
710	68.8216	710	68.8216	710	69.81
711	68.8082	711	68.8082	711	69.8351
712	68.847	712	68.847	712	69.8273
713	68.8437	713	68.8437	713	69.8354
714	68.8865	714	68.8865	714	69.8865
715	68.9198	715	68.9198	715	69.8871
716	68.9288	716	68.9288	716	69.913
717	68.9371	717	68.9371	717	69.9437
718	68.9674	718	68.9674	718	69.9679
719	68.9717	719	68.9717	719	69.9742
720	68.9798	720	68.9798	720	69.9912
721	69.0001	721	69.0001	721	69.9794
722	69.0156	722	69.0156	722	70.0239
723	69.0772	723	69.0772	723	70.041
724	69.075	724	69.075	724	70.0408
725	69.0882	725	69.0882	725	70.0593
726	69.1197	726	69.1197	726	70.0959
727	69.1338	727	69.1338	727	70.0584
728	69.1435	728	69.1435	728	70.1304
729	69.1497	729	69.1497	729	70.1095
730	69.1886	730	69.1886	730	70.1285
731	69.1998	731	69.1998	731	70.1367
732	69.1957	732	69.1957	732	70.1452
733	69.2288	733	69.2288	733	70.1685
734	69.2439	734	69.2439	734	70.2004
735	69.2327	735	69.2327	735	70.206
736	69.2809	736	69.2809	736	70.2014
737	69.3127	737	69.3127	737	70.2305
738	69.2838	738	69.2838	738	70.2478
739	69.3313	739	69.3313	739	70.2454
740	69.341	740	69.341	740	70.2528
741	69.3537	741	69.3537	741	70.279
742	69.3701	742	69.3701	742	70.2961
743	69.4016	743	69.4016	743	70.3227
744	69.4055	744	69.4055	744	70.3286
745	69.4393	745	69.4393	745	70.3431
746	69.4481	746	69.4481	746	70.3242
747	69.4623	747	69.4623	747	70.3316
748	69.4923	748	69.4923	748	70.3592
749	69.4866	749	69.4866	749	70.3471
750	69.5005	750	69.5005	750	70.3823
751	69.5582	751	69.5582	751	70.3932
752	69.5551	752	69.5551	752	70.4087
753	69.5701	753	69.5701	753	70.4289
754	69.558	754	69.558	754	70.4446
755	69.5587	755	69.5587	755	70.4652
756	69.5793	756	69.5793	756	70.4721
757	69.6047	757	69.6047	757	70.462
758	69.6065	758	69.6065	758	70.49
759	69.6395	759	69.6395	759	70.4862
760	69.6498	760	69.6498	760	70.505
761	69.6426	761	69.6426	761	70.5297
762	69.6393	762	69.6393	762	70.4967
763	69.6633	763	69.6633	763	70.5409
764	69.6904	764	69.6904	764	70.522
765	69.7119	765	69.7119	765	70.5189
766	69.7078	766	69.7078	766	70.5502
767	69.7106	767	69.7106	767	70.5432
768	69.6887	768	69.6887	768	70.5337
769	69.7403	769	69.7403	769	70.5506
770	69.6988	770	69.6988	770	70.5618
771	69.7212	771	69.7212	771	70.5649
772	69.732	772	69.732	772	70.5524
773	69.769	773	69.769	773	70.5344
774	69.7617	774	69.7617	774	70.5706
775	69.8252	775	69.8252	775	70.5884
776	69.7808	776	69.7808	776	70.5809
777	69.7923	777	69.7923	777	70.576
778	69.8054	778	69.8054	778	70.5984
779	69.8106	779	69.8106	779	70.5864
780	69.781	780	69.781	780	70.5885
781	69.8086	781	69.8086	781	70.6049
782	69.8433	782	69.8433	782	70.5949
783	69.8638	783	69.8638	783	70.5971
784	69.8187	784	69.8187	784	70.5881
785	69.8641	785	69.8641	785	70.6452
786	69.8935	786	69.8935	786	70.6137
787	69.8897	787	69.8897	787	70.6176
788	69.9027	788	69.9027	788	70.6551
789	69.9091	789	69.9091	789	70.6374
790	69.9105	790	69.9105	790	70.6599
791	69.8753	791	69.8753	791	70.6011
792	69.9308	792	69.9308	792	70.6507
793	69.9675	793	69.9675	793	70.6401
794	69.9357	794	69.9357	794	70.6539
795	69.9087	795	69.9087	795	70.6494
796	69.9911	796	69.9911	796	70.6341
797	69.9804	797	69.9804	797	70.6555
798	70.0056	798	70.0056	798	70.6671
799	69.9752	799	69.9752	799	70.6338
800	69.9752	800	69.9752	800	70.6811
801	69.9863	801	69.9863	801	70.6632
802	70.0377	802	70.0377	802	70.6473
803	70.0196	803	70.0196	803	70.7016
804	70.0361	804	70.0361	804	70.6827
805	70.0484	805	70.0484	805	70.7052
806	70.0356	806	70.0356	806	70.7356
807	70.0593	807	70.0593	807	70.715
808	70.0524	808	70.0524	808	70.698
809	70.0663	809	70.0663	809	70.7502
810	70.0936	810	70.0936	810	70.7421
811	70.0676	811	70.0676	811	70.7185
812	70.0846	812	70.0846	812	70.726
813	70.0897	813	70.0897	813	70.6988
814	70.0831	814	70.0831	814	70.7259
815	70.0944	815	70.0944	815	70.706
816	70.0723	816	70.0723	816	70.7482
817	70.0657	817	70.0657	817	70.6787
818	70.107	818	70.107	818	70.7068
819	70.1059	819	70.1059	819	70.6679
820	70.0939	820	70.0939	820	70.6807
821	70.0849	821	70.0849	821	70.6712
822	70.0952	822	70.0952	822	70.665
823	70.1204	823	70.1204	823	70.7252
824	70.1655	824	70.1655	824	70.6985
825	70.1938	825	70.1938	825	70.6937
826	70.1649	826	70.1649	826	70.7273
827	70.2111	827	70.2111	827	70.69
828	70.2086	828	70.2086	828	70.7079
829	70.1702	829	70.1702	829	70.7293
830	70.1582	830	70.1582	830	70.6457
831	70.1806	831	70.1806	831	70.6662
832	70.1479	832	70.1479	832	70.651
833	70.1059	833	70.1059	833	70.6584
834	70.1168	834	70.1168	834	70.6779
835	70.1403	835	70.1403	835	70.6749
836	70.1225	836	70.1225	836	70.6781
837	70.1324	837	70.1324	837	70.6808
838	70.1641	838	70.1641	838	70.7104
839	70.1646	839	70.1646	839	70.7354
840	70.1669	840	70.1669	840	70.7364
841	70.1699	841	70.1699	841	70.7796
842	70.2264	842	70.2264	842	70.7658
843	70.1857	843	70.1857	843	70.7673
844	70.2156	844	70.2156	844	70.7847
845	70.2377	845	70.2377	845	70.7922
846	70.2181	846	70.2181	846	70.7784
847	70.2451	847	70.2451	847	70.7976
848	70.2256	848	70.2256	848	70.8245
849	70.235	849	70.235	849	70.8009
850	70.2417	850	70.2417	850	70.8414
851	70.3053	851	70.3053	851	70.7854
852	70.2689	852	70.2689	852	70.8082
853	70.2868	853	70.2868	853	70.8093
854	70.2567	854	70.2567	854	70.7713
855	70.2478	855	70.2478	855	70.8398
856	70.2738	856	70.2738	856	70.8497
857	70.2707	857	70.2707	857	70.814
858	70.3109	858	70.3109	858	70.8099
859	70.2628	859	70.2628	859	70.791
860	70.2983	860	70.2983	860	70.8779
861	70.2593	861	70.2593	861	70.8188
862	70.3032	862	70.3032	862	70.8132
863	70.3508	863	70.3508	863	70.8081
864	70.2966	864	70.2966	864	70.8149
865	70.3004	865	70.3004	865	70.8773
866	70.3453	866	70.3453	866	70.852
867	70.3162	867	70.3162	867	70.8607
868	70.3283	868	70.3283	868	70.866
869	70.3205	869	70.3205	869	70.845
870	70.339	870	70.339	870	70.8603
871	70.2773	871	70.2773	871	70.8834
872	70.3202	872	70.3202	872	70.8511
873	70.3909	873	70.3909	873	70.9305
874	70.3241	874	70.3241	874	70.9295
875	70.4384	875	70.4384	875	70.8563
876	70.3777	876	70.3777	876	70.8665
877	70.362	877	70.362	877	70.8913
878	70.3508	878	70.3508	878	70.8356
879	70.3824	879	70.3824	879	70.8969
880	70.4147	880	70.4147	880	70.9031
881	70.4102	881	70.4102	881	70.9214
882	70.4979	882	70.4979	882	70.9494
883	70.4158	883	70.4158	883	70.987
884	70.4176	884	70.4176	884	70.944
885	70.4332	885	70.4332	885	70.9329
886	70.5008	886	70.5008	886	71.0065
887	70.4472	887	70.4472	887	70.978
888	70.4398	888	70.4398	888	70.9692
889	70.4173	889	70.4173	889	70.952
890	70.4608	890	70.4608	890	71.0074
891	70.4643	891	70.4643	891	70.9981
892	70.4842	892	70.4842	892	70.964
893	70.4501	893	70.4501	893	71.1119
894	70.5176	894	70.5176	894	71.0555
895	70.4751	895	70.4751	895	71.0815
896	70.4843	896	70.4843	896	71.0103
897	70.455	897	70.455	897	71.0496
898	70.5088	898	70.5088	898	71.072
899	70.537	899	70.537	899	71.0644
900	70.574	900	70.574	900	71.0733
901	70.5218	901	70.5218	901	71.0709
902	70.582	902	70.582	902	71.1171
903	70.5692	903	70.5692	903	71.1051
904	70.596	904	70.596	904	71.1511
905	70.5767	905	70.5767	905	71.172
906	70.5413	906	70.5413	906	71.1756
907	70.6741	907	70.6741	907	71.1783
908	70.625	908	70.625	908	71.1359
909	70.6189	909	70.6189	909	71.1819
910	70.6242	910	70.6242	910	71.1825
911	70.6406	911	70.6406	911	71.2125
912	70.6842	912	70.6842	912	71.1636
913	70.6563	913	70.6563	913	71.2114
914	70.63	914	70.63	914	71.2289
915	70.6687	915	70.6687	915	71.2494
916	70.7544	916	70.7544	916	71.2109
917	70.7556	917	70.7556	917	71.2237
918	70.7302	918	70.7302	918	71.2661
919	70.7251	919	70.7251	919	71.3002
920	70.7588	920	70.7588	920	71.3136
921	70.741	921	70.741	921	71.3773
922	70.7768	922	70.7768	922	71.3746
923	70.7699	923	70.7699	923	71.3038
924	70.7657	924	70.7657	924	71.351
925	70.8104	925	70.8104	925	71.3435
926	70.8179	926	70.8179	926	71.3833
927	70.771	927	70.771	927	71.3383
928	70.7239	928	70.7239	928	71.4089
929	70.8433	929	70.8433	929	71.357
930	70.8766	930	70.8766	930	71.4043
931	70.8887	931	70.8887	931	71.4968
932	70.8887	932	70.8887	932	71.4878
933	70.832	933	70.832	933	71.4017
934	70.9004	934	70.9004	934	71.4279
935	70.8992	935	70.8992	935	71.4362
936	70.8466	936	70.8466	936	71.5294
937	70.9495	937	70.9495	937	71.4834
938	70.9107	938	70.9107	938	71.4465
939	70.9425	939	70.9425	939	71.5522
940	70.9538	940	70.9538	940	71.5356
941	70.9604	941	70.9604	941	71.5182
942	71.0085	942	71.0085	942	71.6245
943	70.9821	943	70.9821	943	71.6213
944	70.9988	944	70.9988	944	71.5526
945	70.9681	945	70.9681	945	71.6362
946	71.0166	946	71.0166	946	71.603
947	71.0408	947	71.0408	947	71.6411
948	71.0821	948	71.0821	948	71.6581
949	71.0721	949	71.0721	949	71.6922
950	71.1766	950	71.1766	950	71.705
951	70.9887	951	70.9887	951	71.7424
952	71.1005	952	71.1005	952	71.7016
953	71.0935	953	71.0935	953	71.7037
954	71.1502	954	71.1502	954	71.7291
955	71.1406	955	71.1406	955	71.7963
956	71.1685	956	71.1685	956	71.6873
957	71.2007	957	71.2007	957	71.7951
958	71.1389	958	71.1389	958	71.7791
959	71.1904	959	71.1904	959	71.8262
960	71.243	960	71.243	960	71.7865
961	71.2444	961	71.2444	961	71.822
962	71.2772	962	71.2772	962	71.8161
963	71.3304	963	71.3304	963	71.7926
964	71.3103	964	71.3103	964	71.8466
965	71.3716	965	71.3716	965	71.962
966	71.3781	966	71.3781	966	71.8202
967	71.2942	967	71.2942	967	71.8791
968	71.3019	968	71.3019	968	71.9149
969	71.3799	969	71.3799	969	71.9414
970	71.3932	970	71.3932	970	71.9589
971	71.3669	971	71.3669	971	71.9814
972	71.3254	972	71.3254	972	71.9403
973	71.3264	973	71.3264	973	71.9798
974	71.4016	974	71.4016	974	72.0398
975	71.4632	975	71.4632	975	72.0227
976	71.3948	976	71.3948	976	72.1004
977	71.4318	977	71.4318	977	72.0284
978	71.4007	978	71.4007	978	72.0905
979	71.5476	979	71.5476	979	72.0996
980	71.5031	980	71.5031	980	72.071
981	71.5514	981	71.5514	981	72.0408
982	71.5838	982	71.5838	982	72.1203
983	71.5466	983	71.5466	983	72.2133
984	71.5399	984	71.5399	984	72.1095
985	71.5716	985	71.5716	985	72.1717
986	71.6082	986	71.6082	986	72.1561
987	71.6847	987	71.6847	987	72.2551
988	71.6711	988	71.6711	988	72.188
989	71.5612	989	71.5612	989	72.215
990	71.6725	990	71.6725	990	72.2702
991	71.6586	991	71.6586	991	72.2542
992	71.6111	992	71.6111	992	72.3599
993	71.6755	993	71.6755	993	72.3317
994	71.7336	994	71.7336	994	72.3463
995	71.7014	995	71.7014	995	72.3345
996	71.6933	996	71.6933	996	72.3545
997	71.7802	997	71.7802	997	72.3733
998	71.8111	998	71.8111	998	72.3936
999	71.7652	999	71.7652	999	72.3784
1000	71.7998	1000	71.7998	1000	72.4784

## Sheet: Epsilon1 CeYIG films
CeYIG(100)			CeYIG(110)			CeYIG(111)
E(eV)	Real(e1)	Im(e1)	E(eV)	Real(e1)	Imag(e1)	E(eV)	Real(e1)	Imag(e1)
6.4249	1.57957	2.75601	6.4249	1.37241	2.55088	0.7	5.08142	1.28457e-05
6.3918	1.60769	2.82611	6.3918	1.40833	2.62439	0.73	5.08863	2.12914e-05
6.359	1.64064	2.89135	6.359	1.45029	2.6903	0.76	5.09585	3.53114e-05
6.3265	1.67756	2.95106	6.3265	1.49672	2.74775	0.79	5.10353	5.82848e-05
6.2944	1.71773	3.00502	6.2944	1.5454	2.79607	0.82	5.11212	9.67763e-05
6.2626	1.76002	3.05283	6.2626	1.59473	2.83546	0.85	5.12072	0.000160613
6.2312	1.80347	3.09444	6.2312	1.64329	2.86649	0.94	5.14881	0.000731293
6.2	1.8474	3.13011	6.2	1.68919	2.88984	0.97	5.1588	0.0012134
6.1692	1.89031	3.1599	6.1692	1.73145	2.90683	1	5.16971	0.00201004
6.1386	1.93172	3.1844	6.1386	1.76889	2.91853	1.03	5.18063	0.00333221
6.1084	1.97114	3.20429	6.1084	1.8013	2.92657	1.06	5.19156	0.00552036
6.0784	2.00737	3.21993	6.0784	1.828	2.93204	1.09	5.20296	0.00915013
6.0488	2.04061	3.23243	6.0488	1.84975	2.93655	1.12	5.21482	0.0151542
6.0194	2.07007	3.24223	6.0194	1.86677	2.9412	1.15	5.22577	0.0251408
5.9903	2.09607	3.25036	5.9903	1.87948	2.94677	1.18	5.23623	0.0416065
5.98	2.10449	3.25301	5.98	1.88325	2.94923	1.21	5.24571	0.0689591
5.9615	2.11859	3.25758	5.9615	1.88868	2.95412	1.24	5.25264	0.114178
5.95	2.12655	3.26028	5.95	1.8918	2.95779	1.2412	5.25307	0.117359
5.933	2.13737	3.26434	5.933	1.89535	2.96379	1.2425	5.25349	0.120805
5.92	2.1447	3.2674	5.92	1.89761	2.96905	1.2437	5.25345	0.123981
5.9048	2.1529	3.27137	5.9048	1.89984	2.97593	1.245	5.25387	0.127427
5.89	2.15976	3.27534	5.89	1.90172	2.98344	1.2462	5.25383	0.130603
5.8768	2.16535	3.27916	5.8768	1.90324	2.99084	1.2475	5.25424	0.134049
5.86	2.17188	3.28461	5.86	1.90492	3.00109	1.2487	5.2542	0.137225
5.8491	2.17566	3.28848	5.8491	1.90609	3.00836	1.25	5.25461	0.140672
5.83	2.18124	3.29572	5.83	1.9081	3.02193	1.2513	5.25503	0.14412
5.8216	2.18343	3.2992	5.8216	1.90926	3.02845	1.2525	5.25498	0.147296
5.8	2.18885	3.3093	5.8	1.91217	3.0459	1.2538	5.25539	0.150744
5.7944	2.19005	3.31212	5.7944	1.91334	3.05084	1.2551	5.25534	0.154185
5.77	2.19467	3.32543	5.77	1.91782	3.07256	1.2563	5.25575	0.157369
5.7674	2.19521	3.32694	5.7674	1.91861	3.07505	1.2576	5.2557	0.16081
5.7407	2.19967	3.34396	5.7407	1.92534	3.10065	1.2589	5.25611	0.164259
5.74	2.19983	3.3445	5.74	1.92541	3.1013	1.2602	5.25605	0.1677
5.7143	2.20424	3.36332	5.7143	1.93415	3.12733	1.2614	5.25646	0.170885
5.71	2.20477	3.36657	5.71	1.93567	3.13169	1.2627	5.2564	0.174326
5.6881	2.20871	3.38459	5.6881	1.94459	3.15436	1.264	5.25635	0.177768
5.68	2.21037	3.39167	5.68	1.94861	3.16296	1.2653	5.25675	0.181218
5.6621	2.21429	3.40809	5.6621	1.9576	3.18169	1.2666	5.25669	0.18466
5.65	2.21719	3.41967	5.65	1.96392	3.19417	1.2679	5.25708	0.18811
5.6364	2.22049	3.43306	5.6364	1.97198	3.20836	1.2692	5.25702	0.191552
5.62	2.22551	3.45008	5.62	1.98222	3.22509	1.27	5.25698	0.19367
5.6109	2.2285	3.45984	5.6109	1.98825	3.23426	1.2705	5.25696	0.194994
5.59	2.23595	3.48266	5.59	2.00305	3.25496	1.2718	5.25735	0.198444
5.5856	2.23786	3.48764	5.5856	2.0061	3.25913	1.2731	5.25729	0.201887
5.5605	2.24875	3.51619	5.5605	2.02528	3.28268	1.2744	5.25768	0.205338
5.56	2.24927	3.51694	5.56	2.02551	3.28308	1.2757	5.25761	0.20878
5.5357	2.26208	3.54553	5.5357	2.04506	3.30457	1.277	5.25754	0.212223
5.53	2.26539	3.5523	5.53	2.04964	3.30933	1.2784	5.25793	0.215939
5.5111	2.27697	3.57478	5.5111	2.0654	3.32489	1.2797	5.25785	0.219382
5.5	2.2843	3.58798	5.5	2.07465	3.33351	1.281	5.25781	0.221437
5.4867	2.29393	3.60391	5.4867	2.08552	3.34336	1.2823	5.25824	0.223087
5.47	2.30668	3.6237	5.47	2.09972	3.35546	1.2836	5.2582	0.224727
5.4626	2.31275	3.63247	5.4626	2.1056	3.36044	1.285	5.25816	0.226493
5.44	2.33217	3.65844	5.44	2.12424	3.37535	1.2863	5.25859	0.228143
5.4386	2.33323	3.65998	5.4386	2.12518	3.37614	1.2876	5.25855	0.229783
5.4148	2.3552	3.68678	5.4148	2.14411	3.39069	1.289	5.25851	0.231549
5.41	2.36007	3.69183	5.41	2.14797	3.39364	1.2903	5.25848	0.233189
5.3913	2.37864	3.71203	5.3913	2.16183	3.40424	1.2917	5.2589	0.234965
5.38	2.39007	3.72355	5.38	2.17023	3.41065	1.293	5.25886	0.236605
5.368	2.40264	3.73569	5.368	2.17859	3.41716	1.2944	5.25882	0.238372
5.35	2.42204	3.753	5.35	2.19072	3.42689	1.2957	5.25878	0.240012
5.3448	2.42775	3.75755	5.3448	2.19421	3.42976	1.2971	5.25874	0.241778
5.3219	2.45283	3.77795	5.3219	2.2086	3.44219	1.2984	5.25916	0.243429
5.32	2.45487	3.77954	5.32	2.20949	3.44309	1.2998	5.25912	0.245195
5.2991	2.47789	3.79685	5.2991	2.22161	3.4547	1.3	5.25912	0.245447
5.29	2.48815	3.80386	5.29	2.22698	3.46008	1.3012	5.25908	0.246961
5.2766	2.50311	3.81388	5.2766	2.2339	3.46774	1.3025	5.25904	0.248601
5.26	2.52149	3.82574	5.26	2.24269	3.47795	1.3039	5.259	0.250368
5.2542	2.5277	3.82957	5.2542	2.24541	3.48147	1.3053	5.25942	0.252145
5.2321	2.55145	3.84428	5.2321	2.25613	3.49585	1.3066	5.25938	0.253785
5.23	2.55352	3.84587	5.23	2.2572	3.49731	1.308	5.25933	0.255552
5.2101	2.57435	3.85801	5.2101	2.2664	3.51116	1.3094	5.25929	0.257318
5.2	2.58441	3.86387	5.2	2.27119	3.51861	1.3108	5.25925	0.259084
5.1883	2.5958	3.87093	5.1883	2.27659	3.52753	1.3122	5.2592	0.260851
5.17	2.61332	3.88125	5.17	2.28506	3.542	1.3136	5.25916	0.262617
5.1667	2.61656	3.88346	5.1667	2.28678	3.54485	1.315	5.25912	0.264383
5.1452	2.63623	3.89538	5.1452	2.29701	3.56303	1.3163	5.25907	0.266024
5.14	2.64042	3.89859	5.14	2.29965	3.56766	1.3177	5.25949	0.267802
5.124	2.65419	3.90786	5.124	2.30771	3.58216	1.3191	5.25944	0.269568
5.11	2.66606	3.91611	5.11	2.31516	3.59525	1.3206	5.2594	0.271254
5.1029	2.67161	3.92052	5.1029	2.31901	3.60202	1.322	5.25937	0.272539
5.082	2.6879	3.93357	5.082	2.33095	3.62256	1.3234	5.25933	0.273824
5.08	2.68963	3.93497	5.08	2.33221	3.62457	1.3248	5.2593	0.275108
5.0612	2.70383	3.9474	5.0612	2.34403	3.64371	1.3262	5.25927	0.276393
5.05	2.71226	3.9558	5.05	2.35146	3.65532	1.3276	5.25923	0.277678
5.0407	2.71918	3.96242	5.0407	2.35769	3.6648	1.329	5.2592	0.278963
5.0202	2.73416	3.97824	5.0202	2.37244	3.68666	1.33	5.25917	0.27988
5.02	2.73435	3.97884	5.02	2.3728	3.68686	1.3305	5.25916	0.280339
5	2.74896	3.99547	5	2.388	3.70805	1.3319	5.25913	0.281624
4.99	2.75687	4.00411	4.99	2.39608	3.71868	1.3333	5.25909	0.282908
4.9799	2.76437	4.01354	4.9799	2.40475	3.72916	1.3348	5.25906	0.284285
4.96	2.78041	4.03245	4.96	2.42177	3.74997	1.3362	5.25902	0.28557
4.9402	2.79707	4.0522	4.9402	2.43962	3.77028	1.3376	5.25899	0.286854
4.93	2.80599	4.06291	4.93	2.44932	3.78087	1.3391	5.25895	0.288231
4.9206	2.81475	4.07302	4.9206	2.45831	3.79011	1.3405	5.25891	0.289515
4.9012	2.83328	4.09431	4.9012	2.4769	3.8094	1.342	5.25888	0.290892
4.9	2.83465	4.09553	4.9	2.4782	3.81059	1.3434	5.25884	0.292177
4.8819	2.85347	4.11548	4.8819	2.49596	3.82799	1.3449	5.2588	0.293553
4.87	2.86664	4.12895	4.87	2.50805	3.83892	1.3464	5.25876	0.29493
4.8627	2.87492	4.13733	4.8627	2.51512	3.84567	1.3478	5.25873	0.296214
4.8438	2.89787	4.15845	4.8438	2.53417	3.86279	1.3493	5.25915	0.297604
4.84	2.90284	4.16256	4.84	2.53809	3.86638	1.3508	5.25911	0.29898
4.8249	2.92212	4.17923	4.8249	2.5531	3.87936	1.3522	5.25907	0.300265
4.81	2.9425	4.19494	4.81	2.56757	3.89255	1.3537	5.25903	0.301641
4.8062	2.9475	4.19907	4.8062	2.57134	3.89556	1.3552	5.25899	0.303018
4.7876	2.97399	4.21794	4.7876	2.58925	3.91158	1.3567	5.25895	0.304394
4.78	2.98548	4.22542	4.78	2.59642	3.91838	1.3582	5.25891	0.305771
4.7692	3.00183	4.23542	4.7692	2.60645	3.92721	1.3596	5.25888	0.307056
4.751	3.03	4.2515	4.751	2.6233	3.94364	1.36	5.25886	0.307423
4.75	3.03162	4.25234	4.75	2.62406	3.94405	1.3611	5.25884	0.308306
4.7328	3.05848	4.26615	4.7328	2.63942	3.95969	1.3626	5.2588	0.309511
4.72	3.0789	4.27559	4.72	2.65063	3.97113	1.3641	5.25877	0.310715
4.7148	3.08708	4.27875	4.7148	2.65499	3.97595	1.3656	5.25873	0.311919
4.697	3.11537	4.2901	4.697	2.66961	3.99319	1.3671	5.2587	0.313124
4.69	3.12626	4.29409	4.69	2.67551	3.99983	1.3687	5.25866	0.314409
4.6792	3.14293	4.29998	4.6792	2.68444	4.01107	1.3702	5.25862	0.315613
4.6617	3.16996	4.30798	4.6617	2.6989	4.02976	1.3717	5.25859	0.316818
4.66	3.17223	4.30861	4.66	2.70004	4.03136	1.3732	5.25901	0.318036
4.6442	3.1954	4.31511	4.6442	2.71277	4.04966	1.3747	5.25897	0.31924
4.63	3.21509	4.32035	4.63	2.72477	4.06659	1.3762	5.25894	0.320445
4.6269	3.21924	4.32139	4.6269	2.72725	4.07042	1.3778	5.2589	0.32173
4.6097	3.24147	4.32682	4.6097	2.74153	4.09261	1.3793	5.25886	0.322934
4.6	3.25354	4.32973	4.6	2.75012	4.10576	1.3808	5.25882	0.324139
4.5926	3.26229	4.33201	4.5926	2.75682	4.11589	1.3824	5.25924	0.325438
4.5756	3.28105	4.33719	4.5756	2.77252	4.14044	1.3839	5.2592	0.326642
4.57	3.28711	4.33864	4.57	2.77808	4.14898	1.3855	5.25916	0.327927
4.5588	3.29818	4.34258	4.5588	2.78923	4.16609	1.387	5.25913	0.329132
4.5421	3.31367	4.34921	4.5421	2.80737	4.19307	1.3886	5.25909	0.330417
4.54	3.31535	4.35004	4.54	2.80949	4.19674	1.39	5.25951	0.331555
4.5255	3.3271	4.3569	4.5255	2.82616	4.22095	1.3901	5.25951	0.331636
4.51	3.33908	4.36544	4.51	2.84604	4.24794	1.3917	5.25947	0.33292
4.5091	3.33971	4.36627	4.5091	2.84721	4.24959	1.3933	5.25943	0.334205
4.4928	3.35068	4.37692	4.4928	2.86954	4.27897	1.3948	5.25985	0.335425
4.48	3.35892	4.38676	4.48	2.88866	4.30205	1.3964	5.25981	0.33671
4.4765	3.36104	4.3899	4.4765	2.894	4.3085	1.398	5.25976	0.337995
4.4604	3.37143	4.40501	4.4604	2.91998	4.33838	1.3995	5.26018	0.339214
4.45	3.37759	4.41594	4.45	2.93834	4.35748	1.4011	5.26016	0.34012
4.4444	3.38121	4.42246	4.4444	2.94834	4.368	1.4027	5.26013	0.340855
4.4286	3.39144	4.44227	4.4286	2.9787	4.39714	1.4043	5.26057	0.341604
4.42	3.39762	4.45431	4.42	2.99587	4.41303	1.4059	5.26054	0.342338
4.4128	3.40254	4.46467	4.4128	3.01087	4.4262	1.4075	5.26098	0.343088
4.3972	3.41514	4.48944	4.3972	3.0455	4.45394	1.4091	5.26095	0.343822
4.39	3.42135	4.50154	4.39	3.06187	4.46677	1.4107	5.26139	0.344571
4.3816	3.42905	4.51599	4.3816	3.08137	4.48073	1.4123	5.26137	0.345306
4.3662	3.44513	4.54474	4.3662	3.11912	4.50635	1.4139	5.2618	0.346055
4.36	3.45243	4.5569	4.36	3.13465	4.51607	1.4155	5.26178	0.34679
4.3509	3.46382	4.57486	4.3509	3.15855	4.53015	1.4171	5.26221	0.347539
4.3357	3.4847	4.60614	4.3357	3.19905	4.55229	1.4188	5.26219	0.34832
4.33	3.49333	4.61796	4.33	3.21413	4.56012	1.42	5.26263	0.348886
4.3206	3.50867	4.63796	4.3206	3.24018	4.57255	1.4204	5.26262	0.349069
4.3056	3.53597	4.66988	4.3056	3.2826	4.59068	1.422	5.26305	0.349819
4.3	3.54661	4.68221	4.3	3.29847	4.59723	1.4237	5.26303	0.350599
4.2907	3.56597	4.70212	4.2907	3.325	4.60708	1.4253	5.26346	0.351349
4.2759	3.59894	4.73315	4.2759	3.36802	4.62152	1.4269	5.2639	0.352099
4.27	3.61317	4.74511	4.27	3.38511	4.62698	1.4286	5.26387	0.35288
4.2612	3.6351	4.76252	4.2612	3.41058	4.63397	1.4302	5.26431	0.35363
4.2466	3.67363	4.79085	4.2466	3.45309	4.64464	1.4319	5.26474	0.354426
4.24	3.69195	4.80262	4.24	3.47246	4.64898	1.4335	5.26517	0.355176
4.2321	3.71429	4.81637	4.2321	3.49488	4.65373	1.4352	5.26515	0.355956
4.2177	3.75623	4.8397	4.2177	3.53594	4.66123	1.4368	5.26558	0.356707
4.21	3.77983	4.85124	4.21	3.55804	4.66462	1.4385	5.26601	0.357503
4.2034	3.79967	4.86037	4.2034	3.57669	4.66735	1.4402	5.26645	0.358299
4.1892	3.84415	4.87813	4.1892	3.61581	4.67253	1.4419	5.26688	0.359095
4.18	3.87262	4.88804	4.18	3.64042	4.67537	1.4435	5.26731	0.359846
4.1751	3.88789	4.89319	4.1751	3.65372	4.67699	1.4452	5.26775	0.360642
4.1611	3.93197	4.90552	4.1611	3.69041	4.68073	1.4469	5.26818	0.361439
4.15	3.96579	4.91393	4.15	3.71887	4.68364	1.4486	5.26861	0.362236
4.1472	3.97437	4.9158	4.1472	3.7261	4.68441	1.45	5.26905	0.362894
4.1333	4.01574	4.92378	4.1333	3.76077	4.68805	1.4503	5.26904	0.363032
4.12	4.05357	4.92998	4.12	3.79353	4.69121	1.452	5.26948	0.363829
4.1196	4.05516	4.93017	4.1196	3.79441	4.69164	1.4537	5.26991	0.364626
4.106	4.09239	4.93541	4.106	3.82727	4.69584	1.4554	5.27034	0.365423
4.0924	4.12745	4.94064	4.0924	3.85954	4.70023	1.4571	5.27077	0.36622
4.09	4.13361	4.94184	4.09	3.86508	4.70121	1.4588	5.27167	0.367033
4.0789	4.16077	4.9461	4.0789	3.89147	4.70546	1.4605	5.2721	0.36783
4.0656	4.19193	4.95272	4.0656	3.92283	4.712	1.4623	5.27253	0.368673
4.06	4.20456	4.95577	4.06	3.93576	4.71477	1.464	5.27296	0.36947
4.0523	4.22159	4.96027	4.0523	3.95406	4.71894	1.4657	5.27339	0.370267
4.0391	4.24978	4.9699	4.0391	3.98606	4.72672	1.4675	5.27428	0.371127
4.03	4.26927	4.97774	4.03	4.0085	4.73275	1.4692	5.27472	0.371924
4.026	4.27765	4.98159	4.026	4.01838	4.73513	1.4709	5.27515	0.372722
4.0129	4.30546	4.99604	4.0129	4.05173	4.74504	1.4727	5.27604	0.373582
4	4.33435	5.01323	4	4.08584	4.75468	1.4744	5.27647	0.37438
3.9871	4.36435	5.03317	3.9871	4.12166	4.76557	1.4762	5.27736	0.37524
3.9744	4.39684	5.05537	3.9744	4.15825	4.77619	1.4779	5.27779	0.376038
3.97	4.40871	5.06306	3.97	4.17167	4.77953	1.4797	5.27868	0.376898
3.9617	4.43227	5.0789	3.9617	4.19675	4.78648	1.48	5.27868	0.377036
3.949	4.47163	5.1042	3.949	4.23696	4.7969	1.4815	5.27911	0.377673
3.94	4.50269	5.12285	3.94	4.26696	4.80429	1.4833	5.28001	0.378451
3.9365	4.5149	5.13009	3.9365	4.27864	4.80675	1.485	5.28044	0.379171
3.9241	4.56279	5.15514	3.9241	4.322	4.81558	1.4868	5.28134	0.379949
3.9117	4.61506	5.17863	3.9117	4.36726	4.82289	1.4886	5.28177	0.380711
3.91	4.62275	5.18208	3.91	4.37347	4.82397	1.4904	5.28266	0.381489
3.8994	4.67198	5.20003	3.8994	4.41374	4.82892	1.4922	5.28309	0.382251
3.8871	4.73206	5.21746	3.8871	4.46119	4.83298	1.494	5.28399	0.383029
3.88	4.76909	5.2257	3.88	4.48956	4.83473	1.4958	5.28488	0.383808
3.875	4.79554	5.23037	3.875	4.51007	4.83525	1.4976	5.28577	0.384587
3.8629	4.86093	5.23804	3.8629	4.55943	4.83531	1.4994	5.28621	0.385349
3.8509	4.92702	5.24047	3.8509	4.60878	4.83292	1.5012	5.28709	0.386312
3.85	4.9323	5.24041	3.85	4.61292	4.83244	1.503	5.28798	0.387367
3.839	4.99276	5.23718	3.839	4.65878	4.8278	1.5049	5.28886	0.388479
3.8272	5.0569	5.2282	3.8272	4.70852	4.82069	1.5067	5.28928	0.389518
3.82	5.09414	5.22051	3.82	4.73843	4.81522	1.5085	5.29016	0.390574
3.8154	5.11823	5.21481	3.8154	4.75772	4.81088	1.51	5.29105	0.391459
3.8037	5.17548	5.19708	3.8037	4.80551	4.799	1.5104	5.29104	0.391687
3.792	5.22846	5.17675	3.792	4.85198	4.7848	1.5122	5.29193	0.392743
3.79	5.23696	5.1732	3.79	4.8599	4.78201	1.514	5.29281	0.393799
3.7805	5.27622	5.15465	3.7805	4.89692	4.76872	1.5159	5.29369	0.394912
3.769	5.31932	5.13225	3.769	4.94019	4.75107	1.5177	5.29457	0.395969
3.76	5.34966	5.11515	3.76	4.9727	4.73618	1.5196	5.29545	0.397083
3.7576	5.35734	5.1106	3.7576	4.98115	4.73199	1.5215	5.29634	0.398196
3.7462	5.39109	5.09066	3.7462	5.02012	4.71203	1.5233	5.29722	0.399254
3.7349	5.42068	5.07367	3.7349	5.05699	4.69152	1.5252	5.2981	0.400368
3.73	5.43314	5.06733	3.73	5.07195	4.68214	1.5271	5.29898	0.401482
3.7237	5.44814	5.06046	3.7237	5.09114	4.67056	1.529	5.29986	0.402597
3.7126	5.4739	5.05157	3.7126	5.12291	4.64971	1.5309	5.30075	0.40343
3.7015	5.49905	5.0472	3.7015	5.15272	4.62938	1.5328	5.30165	0.403952
3.7	5.50264	5.04701	3.7	5.15657	4.62669	1.5347	5.30256	0.404473
3.6905	5.52484	5.04725	3.6905	5.18045	4.60988	1.5366	5.30392	0.405013
3.6795	5.55304	5.05177	3.6795	5.20654	4.5916	1.5385	5.30482	0.405534
3.67	5.5798	5.05858	3.67	5.22792	4.57673	1.54	5.30573	0.405954
3.6686	5.58402	5.05986	3.6686	5.23093	4.57471	1.5404	5.30573	0.406056
3.6578	5.61925	5.07083	3.6578	5.25361	4.55927	1.5423	5.30663	0.406578
3.6471	5.65919	5.08362	3.65	5.26972	4.54928	1.5442	5.30754	0.4071
3.64	5.68832	5.09247	3.6471	5.27604	4.54589	1.5461	5.3089	0.40764
3.6364	5.70433	5.09704	3.64	5.2902	4.53808	1.5481	5.3098	0.408188
3.6257	5.75516	5.10988	3.6364	5.29722	4.53431	1.55	5.31071	0.40871
3.6152	5.81112	5.12062	3.63	5.31008	4.52847	1.5519	5.31207	0.40925
3.61	5.84048	5.12484	3.6257	5.31868	4.52499	1.5539	5.31297	0.409798
3.6047	5.87201	5.12817	3.62	5.32987	4.5206	1.5558	5.31388	0.410321
3.5942	5.93652	5.13132	3.6152	5.33998	4.5176	1.5578	5.31524	0.410887
3.5838	6.00427	5.12938	3.61	5.3506	4.51473	1.5597	5.31615	0.411409
3.58	6.03014	5.12746	3.6047	5.36168	4.51218	1.5617	5.31751	0.411976
3.5735	6.07414	5.12199	3.6	5.37188	4.51049	1.5637	5.31841	0.412524
3.5632	6.1439	5.10854	3.5942	5.38436	4.50871	1.5657	5.31932	0.413073
3.553	6.2127	5.08948	3.59	5.39373	4.50777	1.5676	5.32068	0.413614
3.55	6.23309	5.08296	3.5838	5.40863	4.50714	1.5696	5.32159	0.414163
3.5429	6.2797	5.06528	3.58	5.41775	4.50688	1.57	5.32205	0.414283
3.5328	6.34391	5.03689	3.5735	5.4341	4.50697	1.5716	5.32295	0.41473
3.5227	6.40439	5.00503	3.57	5.44357	4.50733	1.5736	5.32386	0.415279
3.52	6.4202	4.99587	3.5632	5.46193	4.50817	1.5756	5.32522	0.415914
3.5127	6.46073	4.97082	3.56	5.47081	4.50864	1.5776	5.32658	0.416707
3.5028	6.51308	4.9355	3.553	5.49174	4.51026	1.5796	5.32747	0.417482
3.493	6.56171	4.90006	3.55	5.5011	4.51101	1.5816	5.32883	0.418276
3.49	6.57549	4.88943	3.5429	5.52421	4.51296	1.5837	5.32972	0.419088
3.4831	6.60696	4.86532	3.54	5.53361	4.51365	1.5857	5.33108	0.419882
3.4734	6.64979	4.83204	3.5328	5.55899	4.51569	1.5877	5.33244	0.420676
3.4637	6.69071	4.80059	3.53	5.56897	4.51639	1.5897	5.33333	0.421452
3.46	6.70586	4.78906	3.5227	5.59676	4.51821	1.5918	5.33469	0.422283
3.454	6.73087	4.77118	3.52	5.60737	4.51877	1.5938	5.33605	0.423078
3.4444	6.77094	4.74367	3.5127	5.63662	4.51979	1.5959	5.3374	0.42391
3.4349	6.81278	4.71797	3.51	5.64845	4.52018	1.5979	5.3383	0.424686
3.43	6.83433	4.70496	3.5028	5.67924	4.52023	1.6	5.33965	0.425518
3.4254	6.85552	4.69307	3.5	5.69236	4.52025	1.6021	5.34088	0.429667
3.416	6.90055	4.66836	3.493	5.72472	4.51922	1.6041	5.34225	0.430079
3.4066	6.94866	4.64329	3.49	5.73871	4.51847	1.6062	5.34316	0.430473
3.4	6.98338	4.62441	3.4831	5.77167	4.51583	1.6083	5.34454	0.430894
3.3973	6.9985	4.61632	3.48	5.78761	4.51445	1.6104	5.34591	0.43132
3.388	7.05084	4.58688	3.4734	5.82112	4.51035	1.6125	5.34728	0.431751
3.3787	7.10468	4.55409	3.47	5.83866	4.50773	1.6146	5.34866	0.432191
3.37	7.15666	4.51909	3.4637	5.87163	4.50195	1.6167	5.35003	0.432636
3.3696	7.15959	4.51733	3.46	5.89134	4.49805	1.6188	5.3514	0.433086
3.3604	7.21442	4.47618	3.454	5.92315	4.49067	1.6209	5.35278	0.43354
3.3514	7.268	4.43031	3.45	5.94518	4.48505	1.623	5.35415	0.434004
3.3423	7.31958	4.38001	3.4444	5.97568	4.47647	1.6252	5.35552	0.434473
3.34	7.33244	4.36635	3.44	6.00014	4.46875	1.6273	5.35689	0.434946
3.3333	7.36783	4.32556	3.4349	6.02814	4.45904	1.6294	5.35827	0.435428
3.3244	7.41251	4.26765	3.43	6.05515	4.44883	1.63	5.35826	0.43554
3.3155	7.45221	4.20694	3.4254	6.08043	4.43857	1.6316	5.35964	0.435916
3.31	7.47442	4.16824	3.42	6.11009	4.42547	1.6337	5.36101	0.436408
3.3067	7.48721	4.14454	3.416	6.13193	4.41509	1.6359	5.36239	0.436905
3.2979	7.5167	4.08126	3.41	6.16434	4.39875	1.638	5.36376	0.437411
3.2891	7.5416	4.0183	3.4066	6.18251	4.3889	1.6402	5.36513	0.437922
3.2804	7.56063	3.95612	3.4	6.21722	4.36881	1.6424	5.3665	0.438438
3.28	7.56193	3.95325	3.3973	6.23154	4.36009	1.6446	5.36787	0.438963
3.2718	7.57586	3.89612	3.39	6.2686	4.33597	1.6467	5.36925	0.439493
3.2632	7.58612	3.83846	3.388	6.27885	4.32905	1.6489	5.37062	0.440027
3.2546	7.5936	3.78416	3.38	6.31829	4.3007	1.6511	5.37199	0.440571
3.25	7.5965	3.75649	3.3787	6.32433	4.29614	1.6533	5.37383	0.441135
3.2461	7.59826	3.73353	3.37	6.36563	4.26323	1.6555	5.3752	0.441688
3.2376	7.60071	3.68676	3.3696	6.36786	4.2616	1.6578	5.37657	0.442251
3.2292	7.60212	3.64411	3.3604	6.4093	4.22591	1.66	5.37794	0.442824
3.2208	7.60311	3.60553	3.36	6.411	4.22411	1.6622	5.37978	0.443406
3.22	7.60328	3.60212	3.3514	6.44857	4.18926	1.6644	5.38115	0.443988
3.2124	7.60435	3.57081	3.35	6.45426	4.18371	1.6667	5.38252	0.44457
3.2041	7.60706	3.53989	3.3423	6.48558	4.15198	1.6689	5.38389	0.445162
3.1959	7.61139	3.5122	3.34	6.49477	4.14229	1.6712	5.38573	0.445777
3.19	7.61537	3.49404	3.3333	6.52079	4.11441	1.6734	5.3871	0.446378
3.1877	7.61803	3.48727	3.33	6.53351	4.10038	1.6757	5.38847	0.446989
3.1795	7.62712	3.46449	3.3244	6.55415	4.07677	1.6779	5.3903	0.447624
3.1714	7.63998	3.44333	3.32	6.57039	4.05828	1.6802	5.39168	0.448244
3.1633	7.65619	3.42294	3.3155	6.58617	4.03929	1.6825	5.39351	0.448893
3.16	7.66387	3.41469	3.31	6.60541	4.01606	1.6848	5.39488	0.449527
3.1552	7.6765	3.40262	3.3067	6.61683	4.00204	1.6871	5.39625	0.450167
3.1472	7.69992	3.38148	3.3	6.63959	3.97413	1.6894	5.39809	0.45083
3.1392	7.72661	3.35872	3.2979	6.64666	3.96523	1.69	5.39855	0.451012
3.1313	7.75609	3.33374	3.29	6.67242	3.9323	1.6917	5.39946	0.451483
3.13	7.76172	3.32944	3.2891	6.67516	3.92861	1.694	5.40129	0.452161
3.1234	7.78848	3.30595	3.2804	6.70342	3.89243	1.6963	5.40267	0.452824
3.1156	7.82272	3.27469	3.28	6.70449	3.89058	1.6986	5.4045	0.453517
3.1078	7.8588	3.23975	3.2718	6.73093	3.85643	1.701	5.40587	0.454194
3.1	7.89502	3.20067	3.27	6.73636	3.849	1.7033	5.40771	0.454896
3.0923	7.93075	3.15743	3.2632	6.75829	3.82057	1.7056	5.40908	0.455583
3.0846	7.96592	3.11014	3.26	6.76811	3.8073	1.708	5.41091	0.456299
3.0769	7.99927	3.05893	3.2546	6.78554	3.78466	1.7103	5.41275	0.45702
3.07	8.02799	3.00931	3.25	6.7998	3.7652	1.7127	5.41412	0.457731
3.0693	8.03071	3.00415	3.2461	6.81217	3.74846	1.7151	5.41595	0.458462
3.0617	8.05894	2.94618	3.24	6.8315	3.72243	1.7175	5.41779	0.459203
3.0542	8.08442	2.88557	3.2376	6.83932	3.71205	1.7198	5.41916	0.459933
3.0467	8.10645	2.82288	3.23	6.8633	3.67862	1.72	5.41962	0.459999
3.04	8.12263	2.76523	3.2292	6.86594	3.67497	1.7222	5.42099	0.460683
3.0392	8.12435	2.75839	3.2208	6.89263	3.63715	1.7246	5.42283	0.461442
3.0318	8.1386	2.69288	3.22	6.89469	3.63346	1.727	5.4242	0.462187
3.0244	8.14911	2.62686	3.2124	6.91884	3.5984	1.7294	5.42603	0.462961
3.017	8.15583	2.56066	3.21	6.92625	3.58687	1.7318	5.42787	0.46374
3.01	8.1589	2.49745	3.2041	6.94459	3.55866	1.7343	5.42971	0.464524
3.0097	8.15928	2.49491	3.2	6.95695	3.53831	1.7367	5.43154	0.465313
3.0024	8.15887	2.42975	3.1959	6.96989	3.51784	1.7391	5.43291	0.466091
2.9952	8.15514	2.36558	3.19	6.98731	3.48791	1.7416	5.43475	0.466913
2.988	8.14925	2.30283	3.1877	6.99418	3.4758	1.744	5.43658	0.467694
2.9808	8.14003	2.24152	3.18	7.01624	3.43537	1.7465	5.43842	0.468521
2.98	8.13856	2.23499	3.1795	7.01746	3.43256	1.7489	5.44025	0.469348
2.9736	8.12866	2.18189	3.1714	7.03968	3.38828	1.75	5.44117	0.469715
2.9665	8.11457	2.12398	3.17	7.04312	3.38075	1.7514	5.44209	0.470176
2.9594	8.09894	2.06797	3.1633	7.06028	3.34291	1.7539	5.44392	0.471003
2.9524	8.08179	2.01392	3.16	7.06845	3.32434	1.7564	5.44576	0.471832
2.95	8.07525	1.99603	3.1552	7.07919	3.29662	1.7589	5.4476	0.472707
2.9454	8.06313	1.96181	3.15	7.09106	3.26615	1.7614	5.44943	0.473535
2.9384	8.04299	1.91166	3.1472	7.09639	3.24959	1.7639	5.45127	0.474411
2.9314	8.02198	1.86342	3.14	7.11084	3.20664	1.7664	5.4531	0.475287
2.9245	7.99954	1.81702	3.1392	7.11184	3.202	1.7689	5.45494	0.476163
2.92	7.98496	1.78763	3.1313	7.12548	3.15404	1.7714	5.45677	0.47704
2.9176	7.97683	1.77258	3.13	7.12718	3.14601	1.774	5.45861	0.477916
2.9108	7.95332	1.72987	3.1234	7.13672	3.10593	1.7765	5.46044	0.47884
2.904	7.92959	1.68894	3.12	7.14052	3.08484	1.7791	5.46228	0.479717
2.8972	7.90509	1.64966	3.1156	7.14552	3.05779	1.78	5.4632	0.480086
2.8904	7.88096	1.61209	3.11	7.15078	3.0236	1.7816	5.46458	0.480662
2.89	7.87893	1.60961	3.1078	7.15296	3.01005	1.7842	5.46642	0.481587
2.8837	7.8561	1.576	3.1	7.15789	2.96276	1.7867	5.46825	0.482512
2.877	7.83109	1.54137	3.0923	7.16083	2.91621	1.7893	5.47009	0.483437
2.8704	7.80594	1.50821	3.09	7.16122	2.90264	1.7919	5.47239	0.484383
2.8637	7.78123	1.47638	3.0846	7.16178	2.87053	1.7945	5.47423	0.485309
2.86	7.76704	1.45895	3.08	7.16182	2.84385	1.7971	5.47606	0.486282
2.8571	7.75641	1.44583	3.0769	7.16127	2.826	1.7997	5.4779	0.487209
2.8506	7.73203	1.41659	3.07	7.15912	2.78659	1.8023	5.4802	0.488203
2.844	7.70701	1.38841	3.0693	7.15927	2.78278	1.8049	5.48204	0.489177
2.8375	7.68302	1.36141	3.0617	7.15526	2.74079	1.8076	5.48434	0.490172
2.8311	7.6584	1.3354	3.06	7.15418	2.73136	1.81	5.48618	0.4911
2.83	7.65483	1.33134	3.0542	7.15032	2.70034	1.8102	5.48618	0.491147
2.8246	7.63481	1.3105	3.05	7.14754	2.67854	1.8129	5.48801	0.492169
2.8182	7.61062	1.28641	3.0467	7.14445	2.66148	1.8155	5.49032	0.493165
2.8118	7.58747	1.26337	3.04	7.1381	2.62804	1.8182	5.49215	0.494187
2.8054	7.56427	1.24111	3.0392	7.13766	2.62426	1.8209	5.49446	0.495231
2.8	7.54411	1.22266	3.0318	7.12997	2.58865	1.8235	5.49629	0.496207
2.7991	7.54102	1.21969	3.03	7.12807	2.58032	1.8262	5.4986	0.497299
2.7928	7.51829	1.19904	3.0244	7.12192	2.55477	1.8289	5.5009	0.498344
2.7865	7.49608	1.17915	3.02	7.11691	2.53537	1.8316	5.50274	0.499368
2.7803	7.47383	1.15992	3.017	7.11354	2.52258	1.8343	5.50504	0.500461
2.774	7.4521	1.14139	3.01	7.1052	2.49318	1.837	5.50688	0.501486
2.77	7.43813	1.12965	3.0097	7.10485	2.49201	1.8398	5.50918	0.502579
2.7679	7.43089	1.1235	3.0024	7.0964	2.46304	1.84	5.50918	0.502673
2.7617	7.40966	1.1062	3	7.09353	2.45372	1.8425	5.51149	0.503673
2.7556	7.38895	1.08953	2.9952	7.08769	2.43553	1.8452	5.51379	0.504768
2.7494	7.36822	1.07334	2.99	7.08247	2.41685	1.848	5.51563	0.505841
2.7434	7.34802	1.05773	2.988	7.07981	2.40953	1.8507	5.51793	0.506983
2.74	7.33662	1.04921	2.9808	7.07279	2.38488	1.8535	5.52024	0.508079
2.7373	7.32782	1.04253	2.98	7.07211	2.38228	1.8563	5.52254	0.509222
2.7313	7.30813	1.0279	2.9736	7.06612	2.36132	1.8591	5.52485	0.510366
2.7253	7.28898	1.01373	2.97	7.06303	2.34971	1.8619	5.52668	0.511488
2.7193	7.26982	0.999962	2.9665	7.06038	2.33878	1.8647	5.52899	0.512632
2.7133	7.2512	0.986592	2.96	7.05585	2.31883	1.8675	5.53129	0.513777
2.71	7.24031	0.979244	2.9594	7.05503	2.31705	1.87	5.53361	0.514828
2.7074	7.23256	0.973632	2.9524	7.05121	2.29603	1.8703	5.5336	0.51497
2.7015	7.21446	0.961116	2.95	7.05011	2.28902	1.8731	5.53591	0.516115
2.6957	7.19635	0.948898	2.9454	7.04839	2.27552	1.8759	5.53821	0.517309
2.6898	7.17878	0.937011	2.94	7.04698	2.25993	1.8788	5.54052	0.518502
2.684	7.1612	0.925474	2.9384	7.04661	2.25524	1.8816	5.54282	0.519696
2.68	7.14932	0.917767	2.9314	7.0459	2.23504	1.8845	5.5456	0.52096
2.6782	7.14416	0.914318	2.93	7.04545	2.23079	1.8874	5.54791	0.522156
2.6724	7.12711	0.903401	2.9245	7.04574	2.21466	1.8902	5.55021	0.523398
2.6667	7.1106	0.892809	2.92	7.04669	2.20123	1.8931	5.55252	0.524594
2.6609	7.09409	0.882506	2.9176	7.04669	2.19403	1.896	5.55482	0.525838
2.6552	7.07811	0.872471	2.9108	7.04878	2.17297	1.8989	5.5576	0.527105
2.65	7.06315	0.863428	2.91	7.04916	2.17045	1.9	5.55805	0.527552
2.6496	7.06213	0.862671	2.904	7.05149	2.15125	1.9018	5.55991	0.528397
2.6439	7.04615	0.853157	2.9	7.05289	2.13812	1.9048	5.56221	0.529642
2.6383	7.0307	0.843853	2.8972	7.05427	2.12877	1.9077	5.56452	0.530935
2.6327	7.01579	0.834813	2.8904	7.05769	2.10546	1.9106	5.5673	0.532251
2.6271	7.00034	0.825971	2.89	7.05792	2.1039	1.9136	5.5696	0.533498
2.6216	6.98596	0.817367	2.8837	7.0612	2.08129	1.9165	5.57238	0.534862
2.62	6.98185	0.815003	2.88	7.06319	2.06744	1.9195	5.57469	0.536157
2.616	6.97105	0.808961	2.877	7.06481	2.05616	1.9225	5.57747	0.537475
2.6105	6.95667	0.80076	2.8704	7.06849	2.03016	1.9255	5.57977	0.538819
2.605	6.94282	0.792763	2.87	7.06869	2.02871	1.9285	5.58255	0.540186
2.5996	6.92845	0.784909	2.8637	7.07116	2.00321	1.93	5.58394	0.540869
2.5941	6.9146	0.777258	2.86	7.07277	1.98762	1.9315	5.58486	0.54153
2.59	6.90436	0.771562	2.8571	7.07389	1.97552	1.9345	5.58764	0.542898
2.5887	6.90129	0.769807	2.8506	7.07558	1.94703	1.9375	5.59042	0.544314
2.5833	6.88798	0.762475	2.85	7.07592	1.94451	1.9405	5.59273	0.54566
2.578	6.87466	0.755366	2.844	7.07675	1.9179	1.9436	5.5955	0.547077
2.5726	6.86136	0.748323	2.84	7.07699	1.89958	1.9466	5.59828	0.548495
2.5673	6.84858	0.741529	2.8375	7.07684	1.88825	1.9497	5.60107	0.549914
2.562	6.83581	0.7348	2.8311	7.07638	1.85824	1.9528	5.60385	0.551333
2.56	6.83121	0.732349	2.83	7.07593	1.85332	1.9558	5.60663	0.5528
2.5567	6.82356	0.728267	2.8246	7.07481	1.82799	1.9589	5.60893	0.554197
2.5514	6.81131	0.721901	2.82	7.07266	1.80615	1.96	5.60986	0.554718
2.5462	6.79907	0.715598	2.8182	7.07158	1.79746	1.962	5.61171	0.555665
2.541	6.78683	0.709462	2.8118	7.06828	1.76701	1.9651	5.61449	0.557134
2.5358	6.77511	0.703415	2.81	7.06661	1.75844	1.9683	5.61727	0.558652
2.5306	6.7634	0.697534	2.8054	7.06329	1.73662	1.9714	5.62006	0.560122
2.53	6.76187	0.696829	2.8	7.05826	1.71076	1.9745	5.62331	0.561664
2.5255	6.75169	0.691715	2.7991	7.05714	1.70644	1.9777	5.62609	0.563184
2.5203	6.74051	0.686086	2.7928	7.05038	1.67652	1.9808	5.62887	0.564704
2.5152	6.72933	0.680519	2.79	7.04757	1.66345	1.984	5.63165	0.566225
2.5101	6.71815	0.675063	2.7865	7.04296	1.6471	1.9872	5.63443	0.567794
2.5051	6.70697	0.66972	2.7803	7.03438	1.61804	1.99	5.63722	0.569173
2.5	6.69632	0.664462	2.78	7.03398	1.6168	1.9904	5.63769	0.56934
2.495	6.68567	0.659316	2.774	7.02516	1.58954	1.9936	5.64047	0.57091
2.49	6.67502	0.65428	2.77	7.01856	1.57121	1.9968	5.64325	0.572529
2.485	6.66438	0.649303	2.7679	7.0153	1.56163	2	5.64651	0.574125
2.48	6.65426	0.64441	2.7617	7.00427	1.53428	2.0032	5.64929	0.575745
2.475	6.64414	0.639628	2.76	7.0013	1.5269	2.0065	5.65255	0.577343
2.4701	6.63402	0.634954	2.7556	6.99314	1.50762	2.0097	5.65533	0.578965
2.47	6.63351	0.634827	2.75	6.98221	1.48394	2.013	5.65859	0.58066
2.4652	6.62391	0.630339	2.7494	6.98084	1.48159	2.0163	5.66185	0.582307
2.4603	6.61431	0.625807	2.7434	6.96897	1.45636	2.0195	5.66463	0.583979
2.4554	6.6042	0.621307	2.74	6.96181	1.44259	2.02	5.6651	0.584194
2.4506	6.59462	0.616941	2.7373	6.95596	1.4317	2.0228	5.66789	0.585677
2.4458	6.58554	0.612655	2.7313	6.94285	1.40778	2.0261	5.67115	0.587375
2.4409	6.57596	0.608403	2.73	6.94014	1.4028	2.0295	5.67441	0.589074
2.44	6.57394	0.607589	2.7253	6.92913	1.38455	2.0328	5.67767	0.590821
2.4361	6.56689	0.604231	2.72	6.9172	1.36464	2.0361	5.68045	0.592545
2.4314	6.55732	0.600143	2.7193	6.91585	1.36205	2.0395	5.68371	0.594294
2.4266	6.54825	0.596136	2.7133	6.90145	1.34013	2.0428	5.68697	0.596045
2.4219	6.53971	0.592156	2.71	6.89355	1.32808	2.0462	5.69023	0.597844
2.4172	6.53066	0.588261	2.7074	6.8875	1.31899	2.0496	5.69397	0.599669
2.4125	6.5216	0.584421	2.7015	6.87296	1.29843	2.05	5.69395	0.59986
2.41	6.51708	0.582478	2.7	6.86972	1.29324	2.053	5.69723	0.60147
2.4078	6.51306	0.580661	2.6957	6.85888	1.27854	2.0564	5.70049	0.603272
2.4031	6.50453	0.576955	2.69	6.84469	1.2599	2.0598	5.70375	0.605123
2.3985	6.496	0.573306	2.6898	6.84421	1.25927	2.0632	5.70701	0.606974
2.3938	6.48798	0.569734	2.684	6.83002	1.24062	2.0667	5.71075	0.608853
2.3892	6.47945	0.566143	2.68	6.82003	1.22814	2.0701	5.71401	0.610706
2.3846	6.47144	0.562681	2.6782	6.81525	1.22249	2.0736	5.71775	0.612634
2.38	6.46342	0.559274	2.6724	6.80044	1.20497	2.0771	5.72101	0.614538
2.38	6.46292	0.559201	2.67	6.79473	1.19782	2.08	5.72428	0.616203
2.3755	6.4549	0.555849	2.6667	6.7861	1.188	2.0805	5.72475	0.616469
2.3709	6.4474	0.552573	2.6609	6.77172	1.17154	2.084	5.72801	0.618422
2.3664	6.4394	0.549279	2.66	6.76932	1.16886	2.0875	5.73175	0.620403
2.3619	6.4314	0.546039	2.6552	6.75731	1.15559	2.0911	5.73549	0.622385
2.3574	6.42391	0.542824	2.65	6.74381	1.14126	2.0946	5.73923	0.624368
2.3529	6.41642	0.539715	2.6496	6.74286	1.14013	2.0981	5.74249	0.626374
2.35	6.41142	0.537677	2.6439	6.72838	1.12513	2.1017	5.74623	0.628407
2.3485	6.40893	0.536608	2.64	6.71821	1.11496	2.1053	5.74997	0.630442
2.344	6.40144	0.533556	2.6383	6.71438	1.11062	2.1088	5.75372	0.632478
2.3396	6.39396	0.530557	2.6327	6.69984	1.09651	2.11	5.75512	0.633181
2.3352	6.38648	0.527612	2.63	6.69306	1.08984	2.1124	5.75746	0.634563
2.3308	6.37951	0.524691	2.6271	6.6858	1.08278	2.116	5.76168	0.636675
2.3265	6.37203	0.521803	2.6216	6.67225	1.06953	2.1197	5.76542	0.638811
2.3221	6.36507	0.518938	2.62	6.66785	1.06579	2.1233	5.76916	0.640948
2.32	6.36158	0.517582	2.616	6.65815	1.05664	2.1269	5.77291	0.643086
2.3178	6.3581	0.516177	2.6105	6.64456	1.04412	2.1306	5.77713	0.645253
2.3134	6.35113	0.513419	2.61	6.64309	1.04291	2.1343	5.78087	0.647442
2.3091	6.34417	0.510664	2.605	6.63095	1.03193	2.1379	5.7851	0.649659
2.3048	6.33772	0.507982	2.6	6.61829	1.02099	2.14	5.78745	0.650902
2.3006	6.33076	0.505332	2.5996	6.61732	1.02008	2.1416	5.78884	0.651851
2.2963	6.32431	0.502746	2.5941	6.60419	1.0086	2.1453	5.79307	0.654119
2.2921	6.31735	0.500152	2.59	6.59396	1	2.149	5.79729	0.656389
2.29	6.31438	0.498921	2.5887	6.59105	0.9974	2.1528	5.80104	0.658682
2.2878	6.3109	0.497611	2.5833	6.57789	0.986529	2.1565	5.80526	0.661003
2.2836	6.30446	0.495102	2.58	6.56959	0.979914	2.1603	5.80949	0.663326
2.2794	6.29801	0.492626	2.578	6.56472	0.975936	2.164	5.81372	0.66565
2.2752	6.29157	0.490177	2.5726	6.55205	0.965658	2.1678	5.81794	0.668024
2.2711	6.28513	0.48776	2.57	6.5457	0.960705	2.17	5.82077	0.669398
2.2669	6.27919	0.48539	2.5673	6.53937	0.955603	2.1716	5.82217	0.6704
2.2628	6.27276	0.483028	2.562	6.52719	0.945859	2.1754	5.82688	0.672853
2.26	6.2688	0.481471	2.56	6.5223	0.942264	2.1793	5.83111	0.675281
2.2587	6.26682	0.480718	2.5567	6.5145	0.936302	2.1831	5.83533	0.677758
2.2545	6.26089	0.478429	2.5514	6.5023	0.927053	2.1869	5.84005	0.680217
2.2505	6.25446	0.476154	2.55	6.49888	0.92455	2.1908	5.84427	0.682746
2.2464	6.24853	0.473919	2.5462	6.49061	0.918061	2.1947	5.84899	0.685257
2.2423	6.2426	0.471712	2.541	6.47841	0.909202	2.1986	5.8537	0.687818
2.2383	6.23668	0.469531	2.54	6.47596	0.907544	2.2	5.85511	0.688727
2.2342	6.23125	0.467396	2.5358	6.46671	0.900597	2.2025	5.85793	0.690401
2.2302	6.22533	0.465269	2.5306	6.455	0.892211	2.2064	5.86264	0.692965
2.23	6.22483	0.465145	2.53	6.45353	0.89124	2.2103	5.86736	0.695629
2.2262	6.21941	0.463158	2.5255	6.44328	0.884042	2.2143	5.87207	0.698246
2.2222	6.21399	0.461098	2.5203	6.43207	0.876024	2.2182	5.87678	0.700962
2.2182	6.20857	0.45906	2.52	6.43108	0.875548	2.2222	5.8815	0.703632
2.2143	6.20265	0.457025	2.5152	6.42086	0.868222	2.2262	5.8867	0.706381
2.2103	6.19724	0.455029	2.5101	6.40964	0.860635	2.23	5.89094	0.708977
2.2064	6.19182	0.453055	2.51	6.40914	0.860449	2.2302	5.89142	0.709152
2.2025	6.18641	0.451108	2.5051	6.39842	0.853163	2.2342	5.89613	0.711925
2.2	6.18297	0.449881	2.5	6.3877	0.845887	2.2383	5.90133	0.714729
2.1986	6.181	0.449182	2.495	6.37698	0.838775	2.2423	5.90654	0.717584
2.1947	6.17559	0.447273	2.49	6.36625	0.831877	2.2464	5.91125	0.720461
2.1908	6.17068	0.445408	2.49	6.36625	0.831877	2.2505	5.91645	0.723369
2.1869	6.16527	0.443546	2.485	6.35553	0.825039	2.2545	5.92166	0.72628
2.1831	6.16036	0.441718	2.48	6.34531	0.818396	2.2587	5.92686	0.729242
2.1793	6.15496	0.439894	2.475	6.33508	0.811914	2.26	5.92876	0.73024
2.1754	6.15005	0.438109	2.4701	6.32485	0.805543	2.2628	5.93206	0.732255
2.1716	6.14465	0.436322	2.47	6.32486	0.805392	2.2669	5.93727	0.735271
2.17	6.14269	0.435577	2.4652	6.31513	0.799314	2.2711	5.94296	0.738319
2.1678	6.13974	0.434574	2.4603	6.3049	0.793213	2.2752	5.94817	0.741388
2.164	6.13484	0.432848	2.46	6.30442	0.792829	2.2794	5.95386	0.744539
2.1603	6.12994	0.431137	2.4554	6.29518	0.787253	2.2836	5.95907	0.747663
2.1565	6.12504	0.429447	2.4506	6.28545	0.781402	2.2878	5.96476	0.750868
2.1528	6.12014	0.427774	2.45	6.28448	0.780687	2.29	5.96761	0.752521
2.149	6.11524	0.426121	2.4458	6.27572	0.775659	2.2921	5.97045	0.754125
2.1453	6.11084	0.424497	2.4409	6.2665	0.770056	2.2963	5.97615	0.757385
2.1416	6.10594	0.422882	2.44	6.26455	0.768981	2.3006	5.98185	0.760648
2.14	6.10399	0.42218	2.4361	6.25727	0.764561	2.3048	5.98754	0.764012
2.1379	6.10105	0.421277	2.4314	6.24754	0.759193	2.3091	5.99324	0.767379
2.1343	6.09665	0.419706	2.43	6.24512	0.757639	2.3134	5.99942	0.77078
2.1306	6.09176	0.418138	2.4266	6.23881	0.753943	2.3178	6.00512	0.774202
2.1269	6.08736	0.416603	2.4219	6.22958	0.74872	2.32	6.00846	0.776043
2.1233	6.08296	0.415084	2.42	6.22619	0.74671	2.3221	6.01131	0.777707
2.1197	6.07808	0.413564	2.4172	6.22085	0.743683	2.3265	6.01749	0.781265
2.116	6.07368	0.412077	2.4125	6.21163	0.738674	2.3308	6.02368	0.784826
2.1124	6.06929	0.410605	2.41	6.20727	0.736111	2.3352	6.02987	0.78844
2.11	6.06636	0.409613	2.4078	6.2029	0.7338	2.3396	6.03606	0.792107
2.1088	6.0649	0.409144	2.4031	6.19417	0.729032	2.344	6.04225	0.795777
2.1053	6.06051	0.407704	2.4	6.18885	0.72592	2.3485	6.04893	0.799581
2.1017	6.05612	0.40628	2.3985	6.18594	0.72435	2.35	6.05083	0.800845
2.0981	6.05173	0.404866	2.3938	6.17721	0.719743	2.3529	6.05512	0.803357
2.0946	6.04783	0.403484	2.39	6.17044	0.716004	2.3574	6.0618	0.807169
2.0911	6.04344	0.402102	2.3892	6.16899	0.715221	2.3619	6.06849	0.811083
2.0875	6.03906	0.400735	2.3846	6.16076	0.710805	2.3664	6.07517	0.815001
2.084	6.03516	0.399396	2.38	6.15253	0.706443	2.3709	6.08185	0.819023
2.0805	6.03078	0.398055	2.38	6.15253	0.706443	2.3755	6.08853	0.823048
2.08	6.03029	0.397857	2.3755	6.1443	0.702136	2.38	6.09571	0.82716
2.0771	6.02689	0.396746	2.3709	6.13657	0.697962	2.3846	6.1024	0.831292
2.0736	6.02251	0.395432	2.37	6.13463	0.697105	2.3892	6.10958	0.835463
2.0701	6.01861	0.39415	2.3664	6.12835	0.693814	2.3938	6.11675	0.839736
2.0667	6.01473	0.392883	2.3619	6.12061	0.689798	2.3985	6.12393	0.844065
2.0632	6.01084	0.391621	2.36	6.11723	0.688067	2.4031	6.13111	0.848447
2.0598	6.00646	0.390365	2.3574	6.11289	0.685836	2.4078	6.13879	0.852868
2.0564	6.00257	0.389134	2.3529	6.10516	0.681928	2.41	6.14213	0.854997
2.053	5.99869	0.387914	2.35	6.09984	0.67935	2.4125	6.14597	0.85736
2.05	5.99529	0.386858	2.3485	6.09743	0.678075	2.4172	6.15364	0.86194
2.0496	5.9948	0.38671	2.344	6.0902	0.674302	2.4219	6.16132	0.866526
2.0462	5.99092	0.385516	2.34	6.08295	0.670879	2.4266	6.16899	0.871216
2.0428	5.98703	0.384332	2.3396	6.08247	0.670605	2.4314	6.17667	0.876011
2.0395	5.98364	0.38318	2.3352	6.07524	0.666989	2.4361	6.18484	0.880848
2.0361	5.97976	0.382022	2.3308	6.06801	0.663376	2.44	6.19108	0.884749
2.0328	5.97587	0.38088	2.33	6.06656	0.662704	2.4409	6.19302	0.885739
2.0295	5.97248	0.379763	2.3265	6.06078	0.659866	2.4458	6.20069	0.890701
2.0261	5.9686	0.378642	2.3221	6.05355	0.65641	2.4506	6.20936	0.89579
2.0228	5.96472	0.377531	2.32	6.05018	0.654794	2.4554	6.21754	0.9009
2.02	5.96182	0.376597	2.3178	6.04633	0.653006	2.4603	6.22571	0.906116
2.0195	5.96133	0.376445	2.3134	6.03959	0.649681	2.4652	6.23438	0.911374
2.0163	5.95746	0.37536	2.31	6.03381	0.647052	2.47	6.24306	0.916639
2.013	5.95407	0.3743	2.3091	6.03237	0.646383	2.4701	6.24305	0.916789
2.0097	5.95068	0.373246	2.3048	6.02563	0.643163	2.475	6.25172	0.922212
2.0065	5.94681	0.372191	2.3006	6.0189	0.639996	2.48	6.26039	0.927791
2.0032	5.94342	0.371168	2.3	6.01794	0.6396	2.485	6.26957	0.933415
2	5.94003	0.370149	2.2963	6.01217	0.636882	2.49	6.27873	0.939197
1.9968	5.93665	0.369141	2.2921	6.00544	0.633819	2.495	6.2879	0.945037
1.9936	5.93326	0.368143	2.29	6.00207	0.632314	2.5	6.29707	0.950935
1.9904	5.92988	0.36716	2.2878	5.99871	0.63076	2.5051	6.30674	0.95703
1.99	5.9294	0.367043	2.2836	5.99247	0.627827	2.5101	6.31641	0.963184
1.9872	5.9265	0.366183	2.28	5.98671	0.625315	2.5152	6.32608	0.969447
1.984	5.92311	0.365216	2.2794	5.98575	0.624871	2.5203	6.33575	0.97582
1.9808	5.91973	0.364263	2.2752	5.97951	0.621993	2.5255	6.34592	0.982342
1.9777	5.91635	0.363317	2.2711	5.97327	0.619216	2.53	6.35462	0.988149
1.9745	5.91297	0.36238	2.27	5.97184	0.618504	2.5306	6.35558	0.988935
1.9714	5.90959	0.361459	2.2669	5.96704	0.616392	2.5358	6.36625	0.995718
1.9683	5.9067	0.360557	2.2628	5.96081	0.613669	2.541	6.37641	1.00257
1.9651	5.90332	0.359651	2.26	5.95649	0.61183	2.5462	6.38708	1.00958
1.962	5.89994	0.358751	2.2587	5.95457	0.610997	2.5514	6.39775	1.01675
1.96	5.89801	0.358182	2.2545	5.94834	0.608327	2.5567	6.40841	1.02403
1.9589	5.89705	0.35788	2.2505	5.9426	0.605734	2.56	6.4152	1.02866
1.9558	5.89367	0.357004	2.25	5.94163	0.60544	2.562	6.41957	1.03151
1.9528	5.89029	0.356134	2.2464	5.93637	0.603118	2.5673	6.43074	1.03911
1.9497	5.8874	0.355289	2.2423	5.93063	0.600627	2.5726	6.4419	1.04688
1.9466	5.88451	0.354454	2.24	5.92728	0.599187	2.578	6.45356	1.05485
1.9436	5.88114	0.353614	2.2383	5.92489	0.598138	2.5833	6.46522	1.06298
1.9405	5.87825	0.352799	2.2342	5.91915	0.595699	2.5887	6.47687	1.07129
1.9375	5.87487	0.351974	2.2302	5.91341	0.593263	2.59	6.4798	1.07327
1.9345	5.87198	0.351174	2.23	5.91293	0.593142	2.5941	6.48903	1.0798
1.9315	5.8691	0.350385	2.2262	5.90767	0.590927	2.5996	6.50119	1.08848
1.93	5.86765	0.350002	2.2222	5.90193	0.588543	2.605	6.51333	1.09738
1.9285	5.86621	0.349605	2.22	5.89858	0.587256	2.6105	6.52599	1.10649
1.9255	5.86332	0.34883	2.2182	5.8962	0.58626	2.616	6.53863	1.11583
1.9225	5.86044	0.348066	2.2143	5.89095	0.584002	2.62	6.54787	1.12271
1.9195	5.85707	0.347297	2.2103	5.88521	0.58177	2.6216	6.55178	1.12548
1.9165	5.85418	0.346548	2.21	5.88473	0.5816	2.6271	6.56492	1.1353
1.9136	5.8513	0.345808	2.2064	5.87997	0.579564	2.6327	6.57805	1.1454
1.9106	5.84841	0.345079	2.2025	5.87472	0.577409	2.6383	6.59168	1.15577
1.9077	5.84601	0.344374	2.2	5.87089	0.576054	2.6439	6.6053	1.16642
1.9048	5.84313	0.34366	2.1986	5.86899	0.57528	2.6496	6.61942	1.17739
1.9018	5.84024	0.342951	2.1947	5.86374	0.573177	2.65	6.62039	1.1782
1.9	5.83832	0.342507	2.1908	5.8585	0.571123	2.6552	6.63354	1.18864
1.8989	5.83736	0.342252	2.19	5.85755	0.570689	2.6609	6.64814	1.20027
1.896	5.83448	0.341563	2.1869	5.85374	0.569095	2.6667	6.66274	1.21224
1.8931	5.8316	0.340883	2.1831	5.84849	0.567093	2.6724	6.67731	1.22454
1.8902	5.8292	0.340224	2.18	5.8442	0.565527	2.6782	6.69238	1.23722
1.8874	5.82632	0.339555	2.1793	5.84325	0.565142	2.68	6.69725	1.24129
1.8845	5.82344	0.338896	2.1754	5.83801	0.563192	2.684	6.70743	1.2503
1.8816	5.82104	0.338261	2.1716	5.83325	0.561266	2.6898	6.72297	1.26387
1.8788	5.81816	0.337617	2.17	5.83135	0.560496	2.6957	6.73901	1.27788
1.8759	5.81576	0.336997	2.1678	5.8285	0.55939	2.7015	6.75502	1.29235
1.8731	5.81288	0.336368	2.164	5.82326	0.557541	2.7074	6.77099	1.30731
1.8703	5.81049	0.335763	2.1603	5.8185	0.555717	2.71	6.77774	1.31397
1.87	5.81001	0.335696	2.16	5.81802	0.555597	2.7133	6.78745	1.32283
1.8675	5.80761	0.335149	2.1565	5.81375	0.553942	2.7193	6.80387	1.33891
1.8647	5.80521	0.334559	2.1528	5.80899	0.552168	2.7253	6.82025	1.35556
1.8619	5.80282	0.333974	2.15	5.80567	0.55085	2.7313	6.8371	1.37282
1.8591	5.79994	0.333384	2.149	5.80424	0.550396	2.7373	6.85443	1.3908
1.8563	5.79755	0.332814	2.1453	5.79949	0.548673	2.74	6.8621	1.39907
1.8535	5.79515	0.332254	2.1416	5.79474	0.546999	2.7434	6.87169	1.40951
1.8507	5.79227	0.331685	2.14	5.79284	0.546234	2.7494	6.88889	1.42891
1.848	5.78988	0.331139	2.1379	5.79047	0.545349	2.7556	6.90602	1.44909
1.8452	5.78749	0.330599	2.1343	5.78572	0.543678	2.7617	6.92361	1.47012
1.8425	5.78509	0.330063	2.1306	5.78145	0.542079	2.7679	6.94111	1.49199
1.84	5.7827	0.329576	2.13	5.7805	0.541793	2.77	6.94671	1.49977
1.8398	5.7827	0.329538	2.1269	5.7767	0.540458	2.774	6.95798	1.51476
1.837	5.78031	0.329017	2.1233	5.77244	0.538909	2.7803	6.97529	1.5385
1.8343	5.77792	0.328506	2.12	5.76816	0.537505	2.7865	6.99249	1.56321
1.8316	5.77552	0.328	2.1197	5.76817	0.537361	2.7928	7.00957	1.58899
1.8289	5.77313	0.327499	2.116	5.76342	0.53584	2.7991	7.02599	1.61579
1.8262	5.77074	0.327008	2.1124	5.75916	0.534342	2.8	7.02825	1.61967
1.8235	5.76835	0.326522	2.11	5.75632	0.533344	2.8054	7.04174	1.64361
1.8209	5.76596	0.326041	2.1088	5.75489	0.532845	2.8118	7.05735	1.67251
1.8182	5.76357	0.32557	2.1053	5.75063	0.531397	2.8182	7.07174	1.70242
1.8155	5.76118	0.325103	2.1017	5.74637	0.52995	2.8246	7.08596	1.73348
1.8129	5.75927	0.32466	2.1	5.74447	0.529286	2.83	7.09688	1.76018
1.8102	5.75688	0.324209	2.0981	5.74258	0.528574	2.8311	7.09896	1.76545
1.81	5.7564	0.324161	2.0946	5.73832	0.527176	2.8375	7.11072	1.79831
1.8076	5.75449	0.323762	2.0911	5.73406	0.52578	2.844	7.12124	1.83197
1.8049	5.7521	0.32332	2.09	5.73312	0.5254	2.8506	7.13054	1.86631
1.8023	5.75019	0.322902	2.0875	5.73028	0.524454	2.8571	7.13862	1.90111
1.7997	5.7478	0.322474	2.084	5.72602	0.523107	2.86	7.14156	1.9163
1.7971	5.74541	0.322052	2.0805	5.72224	0.521783	2.8637	7.14442	1.9361
1.7945	5.74351	0.321653	2.08	5.72177	0.521618	2.8704	7.14906	1.97111
1.7919	5.74112	0.321246	2.0771	5.71798	0.520486	2.877	7.15203	2.00578
1.7893	5.73921	0.320857	2.0736	5.7142	0.519211	2.8837	7.15335	2.03992
1.7867	5.73682	0.320459	2.0701	5.71042	0.517985	2.89	7.15338	2.07101
1.7842	5.73492	0.320085	2.07	5.71042	0.517937	2.8904	7.15362	2.07319
1.7816	5.73253	0.319702	2.0667	5.70664	0.51676	2.8972	7.15234	2.10527
1.78	5.7311	0.319465	2.0632	5.70286	0.515535	2.904	7.1501	2.13596
1.7791	5.73062	0.319337	2.06	5.69908	0.514407	2.9108	7.14745	2.16518
1.7765	5.72824	0.318964	2.0598	5.69909	0.514311	2.9176	7.14499	2.19284
1.774	5.72633	0.318614	2.0564	5.69531	0.513136	2.92	7.14417	2.20195
1.7714	5.72442	0.318268	2.053	5.69153	0.511961	2.9245	7.14218	2.21879
1.7689	5.72204	0.317915	2.05	5.68823	0.510951	2.9314	7.14064	2.2434
1.7664	5.72013	0.317579	2.0496	5.68775	0.510834	2.9384	7.13982	2.2667
1.7639	5.71822	0.317249	2.0462	5.68446	0.50973	2.9454	7.14023	2.28898
1.7614	5.71632	0.316928	2.0428	5.68068	0.508605	2.95	7.14129	2.3034
1.7589	5.71441	0.316612	2.04	5.67738	0.507645	2.9524	7.14236	2.31072
1.7564	5.71203	0.316283	2.0395	5.67691	0.50748	2.9594	7.14616	2.33225
1.7539	5.71012	0.315976	2.0361	5.67361	0.506425	2.9665	7.15158	2.354
1.7514	5.70822	0.31568	2.0328	5.66983	0.50535	2.9736	7.15909	2.3764
1.75	5.70726	0.31551	2.03	5.66701	0.50446	2.98	7.16685	2.3972
1.7489	5.70631	0.315383	2.0295	5.66654	0.504296	2.9808	7.1681	2.3998
1.7465	5.70441	0.315091	2.0261	5.66324	0.503242	2.988	7.17853	2.42464
1.744	5.7025	0.314809	2.0228	5.65947	0.502216	2.9952	7.19035	2.45116
1.7416	5.7006	0.314532	2.02	5.65664	0.501375	3.0024	7.20348	2.47974
1.7391	5.69869	0.314255	2.0195	5.65617	0.501212	3.0097	7.21681	2.51044
1.7367	5.69679	0.313987	2.0163	5.65288	0.500255	3.01	7.21716	2.51168
1.7343	5.69488	0.313725	2.013	5.64958	0.499251	3.017	7.23083	2.54352
1.7318	5.69298	0.313467	2.01	5.64676	0.498412	3.0244	7.24441	2.57903
1.7294	5.69108	0.313214	2.0097	5.64629	0.498296	3.0318	7.25809	2.61707
1.727	5.68917	0.31297	2.0065	5.643	0.497341	3.0392	7.27072	2.65756
1.7246	5.68775	0.31274	2.0032	5.6397	0.496434	3.04	7.27219	2.66201
1.7222	5.68584	0.312502	2	5.63641	0.495479	3.0467	7.28285	2.70063
1.72	5.68394	0.312282	1.9968	5.63312	0.494573	3.0542	7.29279	2.74596
1.7198	5.68394	0.312268	1.9936	5.6303	0.493736	3.0617	7.30168	2.79355
1.7175	5.68204	0.312044	1.9904	5.62701	0.49283	3.0693	7.30784	2.84297
1.7151	5.68061	0.311833	1.99	5.62653	0.492715	3.07	7.30867	2.84768
1.7127	5.67871	0.311619	1.9872	5.62419	0.491946	3.0769	7.31184	2.8942
1.7103	5.6768	0.311404	1.984	5.6209	0.491089	3.0846	7.31372	2.94686
1.708	5.67538	0.311208	1.9808	5.61808	0.490253	3.0923	7.31239	3.00048
1.7056	5.67348	0.311008	1.98	5.61714	0.49007	3.1	7.30793	3.05466
1.7033	5.67157	0.310808	1.9777	5.61479	0.489445	3.1078	7.30038	3.10897
1.701	5.67015	0.310626	1.9745	5.61197	0.488609	3.1156	7.29039	3.16313
1.6986	5.66825	0.31044	1.9714	5.60868	0.487801	3.1234	7.27747	3.21655
1.6963	5.66682	0.310268	1.97	5.60775	0.487476	3.13	7.26472	3.26028
1.694	5.66492	0.310087	1.9683	5.60587	0.487014	3.1313	7.26173	3.26882
1.6917	5.6635	0.309924	1.9651	5.60305	0.486228	3.1392	7.24436	3.31969
1.69	5.66207	0.3098	1.962	5.60024	0.485441	3.1472	7.22433	3.36871
1.6894	5.66159	0.309753	1.96	5.59836	0.484933	3.1552	7.2034	3.41581
1.6871	5.66017	0.3096	1.9589	5.59742	0.484703	3.16	7.19032	3.44291
1.6848	5.65827	0.309438	1.9558	5.59461	0.483964	3.1633	7.18157	3.46101
1.6825	5.65684	0.30929	1.9528	5.5918	0.483179	3.1714	7.15946	3.50425
1.6802	5.65542	0.309151	1.95	5.58898	0.482536	3.1795	7.13702	3.54575
1.6779	5.65352	0.308999	1.9497	5.58898	0.482489	3.1877	7.11536	3.58588
1.6757	5.65209	0.30887	1.9466	5.58617	0.481751	3.19	7.1092	3.59712
1.6734	5.65067	0.30874	1.9436	5.58336	0.481014	3.1959	7.09439	3.62503
1.6712	5.64925	0.308616	1.9405	5.58054	0.480325	3.2041	7.07457	3.66368
1.6689	5.64735	0.308478	1.94	5.58007	0.48021	3.2124	7.05524	3.70225
1.6667	5.64592	0.308363	1.9375	5.5782	0.479656	3.22	7.03887	3.7378
1.6644	5.6445	0.308248	1.9345	5.57539	0.478967	3.2208	7.03737	3.7415
1.6622	5.64307	0.308138	1.9315	5.57258	0.478278	3.2292	7.02028	3.78181
1.66	5.64165	0.308038	1.93	5.57165	0.477954	3.2376	7.00327	3.82359
1.66	5.64165	0.308033	1.9285	5.57024	0.47761	3.2461	6.98624	3.86717
1.6578	5.64023	0.307932	1.9255	5.56743	0.476969	3.25	6.97795	3.88791
1.6555	5.6388	0.307832	1.9225	5.56509	0.476301	3.2546	6.96854	3.9128
1.6533	5.63738	0.30774	1.92	5.56275	0.475775	3.2632	6.94951	3.96066
1.6511	5.63595	0.307649	1.9195	5.56228	0.475661	3.2718	6.92858	4.01058
1.6489	5.63453	0.307558	1.9165	5.55994	0.475041	3.28	6.90593	4.05969
1.6467	5.63311	0.307472	1.9136	5.55761	0.474421	3.2804	6.90464	4.06227
1.6446	5.63168	0.30739	1.9106	5.55479	0.473829	3.2891	6.87826	4.11562
1.6424	5.63026	0.307313	1.91	5.55433	0.473667	3.2979	6.84732	4.16972
1.6402	5.62884	0.307237	1.9077	5.55246	0.473209	3.3067	6.81305	4.22435
1.638	5.62742	0.307165	1.9048	5.55012	0.472638	3.31	6.79894	4.24488
1.6359	5.62599	0.307097	1.9018	5.54778	0.472019	3.3155	6.77399	4.27835
1.6337	5.62457	0.30703	1.9	5.54638	0.471676	3.3244	6.73036	4.33089
1.6316	5.62315	0.306967	1.8989	5.54545	0.471447	3.3333	6.68245	4.38111
1.63	5.6222	0.306927	1.896	5.54311	0.470871	3.34	6.64414	4.41633
1.6294	5.6222	0.306918	1.8931	5.54077	0.4703	3.3423	6.63053	4.42815
1.6273	5.62078	0.30686	1.8902	5.53844	0.469739	3.3514	6.57549	4.47117
1.6252	5.61935	0.306807	1.89	5.53844	0.469701	3.3604	6.51759	4.5095
1.623	5.61841	0.306767	1.8874	5.5361	0.469182	3.3696	6.45823	4.54267
1.6209	5.61698	0.306719	1.8845	5.53377	0.46863	3.37	6.4554	4.54414
1.6188	5.61556	0.30667	1.8816	5.53143	0.468083	3.3787	6.39813	4.57043
1.6167	5.61461	0.306635	1.88	5.5305	0.46779	3.388	6.33851	4.59288
1.6146	5.61319	0.306596	1.8788	5.52957	0.467566	3.3973	6.28049	4.61036
1.6125	5.61177	0.306553	1.8759	5.52723	0.467029	3.4	6.26383	4.61459
1.6104	5.61082	0.306527	1.8731	5.5249	0.466502	3.4066	6.22512	4.62342
1.6083	5.6094	0.306493	1.8703	5.52303	0.465994	3.416	6.17331	4.63295
1.6062	5.60845	0.306472	1.87	5.52256	0.465932	3.4254	6.12484	4.63961
1.6041	5.60703	0.306437	1.8675	5.5207	0.465472	3.43	6.10293	4.64217
1.6021	5.60608	0.306421	1.8647	5.51884	0.464979	3.4349	6.08102	4.64476
1.6	5.60466	0.306392	1.8619	5.5165	0.464466	3.4444	6.04099	4.64922
1.5979	5.60371	0.30638	1.86	5.5151	0.464134	3.454	6.00493	4.65411
1.5959	5.60229	0.306351	1.8591	5.51464	0.463983	3.46	5.98445	4.65775
1.5938	5.60134	0.306344	1.8563	5.5123	0.46348	3.4637	5.9725	4.66034
1.5918	5.6004	0.306332	1.8535	5.51044	0.463002	3.4734	5.94339	4.66881
1.5897	5.59898	0.306312	1.8507	5.50858	0.462528	3.4831	5.91579	4.67965
1.5877	5.59803	0.306305	1.85	5.50764	0.462381	3.49	5.89737	4.68911
1.5857	5.59708	0.306298	1.848	5.50625	0.462035	3.493	5.88993	4.69378
1.5837	5.59613	0.306296	1.8452	5.50438	0.461572	3.5028	5.86413	4.71095
1.5816	5.59471	0.306281	1.8425	5.50252	0.461108	3.5127	5.83777	4.73125
1.5796	5.59377	0.306279	1.84	5.50066	0.460682	3.52	5.81739	4.74768
1.5776	5.59282	0.306276	1.8398	5.50066	0.460649	3.5227	5.80978	4.75434
1.5756	5.59187	0.306279	1.837	5.4988	0.46019	3.5328	5.77972	4.77976
1.5736	5.59093	0.306277	1.8343	5.49694	0.459736	3.5429	5.74666	4.80676
1.5716	5.58951	0.306266	1.8316	5.4946	0.459268	3.55	5.72147	4.82636
1.57	5.58903	0.306277	1.83	5.49368	0.459008	3.553	5.71029	4.83462
1.5696	5.58856	0.306269	1.8289	5.49274	0.458824	3.5632	5.67034	4.86239
1.5676	5.58761	0.306271	1.8262	5.49135	0.458399	3.5735	5.62712	4.88928
1.5657	5.58667	0.306274	1.8235	5.48949	0.457955	3.58	5.59784	4.90517
1.5637	5.58572	0.306276	1.8209	5.48763	0.457516	3.5838	5.58047	4.91413
1.5617	5.58477	0.306279	1.82	5.48717	0.457384	3.5942	5.53073	4.93617
1.5597	5.58383	0.306286	1.8182	5.48577	0.457081	3.6047	5.47926	4.95491
1.5578	5.58288	0.306288	1.8155	5.48391	0.456647	3.61	5.4523	4.9629
1.5558	5.58193	0.306291	1.8129	5.48205	0.456218	3.6152	5.42639	4.96968
1.5539	5.58099	0.306298	1.8102	5.48066	0.455808	3.6257	5.37336	4.98033
1.5519	5.58004	0.3063	1.81	5.48019	0.455756	3.6364	5.3213	4.98709
1.55	5.57957	0.306316	1.8076	5.4788	0.455379	3.64	5.3034	4.9883
1.5481	5.57862	0.306318	1.8049	5.47694	0.454954	3.6471	5.27032	4.98978
1.5461	5.57768	0.306321	1.8023	5.47555	0.454549	3.6578	5.22233	4.9895
1.5442	5.57673	0.306323	1.8	5.47369	0.454167	3.6686	5.17707	4.98692
1.5423	5.57578	0.306325	1.7997	5.47369	0.45413	3.67	5.1717	4.98591
1.5404	5.57484	0.306328	1.7971	5.4723	0.453725	3.6795	5.13562	4.98229
1.54	5.57484	0.306333	1.7945	5.47044	0.453311	3.6905	5.09783	4.97733
1.5385	5.57437	0.306338	1.7919	5.46905	0.452911	3.7	5.06805	4.97267
1.5366	5.57342	0.306341	1.79	5.46765	0.452605	3.7015	5.0637	4.97204
1.5347	5.57248	0.306339	1.7893	5.46719	0.452496	3.7126	5.03309	4.96813
1.5328	5.572	0.306349	1.7867	5.4658	0.452101	3.7237	5.00508	4.96638
1.5309	5.57106	0.306347	1.7842	5.46394	0.451687	3.73	4.99078	4.96623
1.529	5.57011	0.30634	1.7816	5.46255	0.451292	3.7349	4.97964	4.96679
1.5271	5.56964	0.30635	1.78	5.46162	0.451043	3.7462	4.95567	4.97063
1.5252	5.56869	0.306343	1.7791	5.46116	0.450902	3.7576	4.93286	4.97721
1.5233	5.56775	0.306332	1.7765	5.4593	0.450489	3.76	4.92753	4.979
1.5215	5.56728	0.306337	1.774	5.45792	0.450099	3.769	4.90981	4.98708
1.5196	5.56633	0.306326	1.7714	5.45653	0.449709	3.7805	4.88601	5.00003
1.5177	5.56586	0.306327	1.77	5.4556	0.449484	3.79	4.86505	5.01299
1.5159	5.56492	0.30631	1.7689	5.45514	0.449319	3.792	4.86027	5.01614
1.514	5.56444	0.306307	1.7664	5.45375	0.44893	3.8037	4.8323	5.03468
1.5122	5.5635	0.306286	1.7639	5.45236	0.44854	3.8154	4.80228	5.05516
1.5104	5.56303	0.306282	1.7614	5.45097	0.448151	3.82	4.78951	5.06347
1.51	5.56303	0.306282	1.76	5.45004	0.44793	3.8272	4.76826	5.07672
1.5085	5.56208	0.306256	1.7589	5.44912	0.447743	3.839	4.73116	5.09857
1.5067	5.56161	0.306248	1.7564	5.44773	0.447353	3.85	4.69395	5.11911
1.5049	5.56114	0.306235	1.7539	5.44634	0.446964	3.8509	4.69048	5.12046
1.503	5.5602	0.306204	1.7514	5.44542	0.446599	3.8629	4.64666	5.14141
1.5012	5.55973	0.306186	1.75	5.44449	0.446369	3.875	4.59946	5.16068
1.4994	5.55925	0.306164	1.7489	5.44403	0.44621	3.88	4.57904	5.16764
1.4976	5.55831	0.306129	1.7465	5.44264	0.445816	3.8871	4.54933	5.17729
1.4958	5.55784	0.306101	1.744	5.44126	0.445428	3.8994	4.49749	5.19118
1.494	5.55737	0.306074	1.7416	5.43987	0.445039	3.91	4.45117	5.20048
1.4922	5.55642	0.30603	1.74	5.43894	0.444786	3.9117	4.44372	5.20165
1.4904	5.55595	0.305998	1.7391	5.43848	0.44465	3.9241	4.3897	5.20889
1.4886	5.55548	0.305961	1.7367	5.4371	0.444257	3.9365	4.33498	5.21268
1.4868	5.55501	0.30592	1.7343	5.43618	0.443883	3.94	4.32033	5.21328
1.485	5.55407	0.305866	1.7318	5.43479	0.443495	3.949	4.28172	5.21347
1.4833	5.5536	0.30582	1.73	5.43387	0.4432	3.9617	4.22877	5.21131
1.4815	5.55313	0.305774	1.7294	5.4334	0.443102	3.97	4.19514	5.20845
1.48	5.55266	0.305728	1.727	5.43248	0.442723	3.9744	4.17823	5.20666
1.4797	5.55266	0.305718	1.7246	5.4311	0.44233	3.9871	4.12966	5.20046
1.4779	5.55219	0.305668	1.7222	5.42971	0.441933	4	4.08307	5.19277
1.4762	5.55172	0.305607	1.72	5.42879	0.441578	4.0129	4.03844	5.18473
1.4744	5.55125	0.305547	1.7198	5.42879	0.441555	4.026	3.99646	5.17614
1.4727	5.55078	0.305483	1.7175	5.42741	0.441157	4.03	3.98387	5.17393
1.4709	5.54984	0.3054	1.7151	5.42649	0.440779	4.0391	3.95621	5.16883
1.4692	5.54937	0.305331	1.7127	5.42511	0.440377	4.0523	3.91766	5.16169
1.4675	5.5489	0.305252	1.7103	5.42419	0.439995	4.06	3.89535	5.15855
1.4657	5.54843	0.305177	1.71	5.42372	0.439925	4.0656	3.87966	5.15585
1.464	5.54796	0.305094	1.708	5.4228	0.439593	4.0789	3.84244	5.15198
1.4623	5.54749	0.305005	1.7056	5.42188	0.439206	4.09	3.81231	5.14987
1.4605	5.54702	0.304917	1.7033	5.4205	0.4388	4.0924	3.80575	5.1494
1.4588	5.54655	0.304824	1.701	5.41958	0.438413	4.106	3.76799	5.14786
1.4571	5.54608	0.304726	1.7	5.41912	0.438249	4.1196	3.72939	5.14804
1.4554	5.54561	0.304624	1.6986	5.41866	0.438021	4.12	3.72827	5.14803
1.4537	5.54562	0.304534	1.6963	5.41728	0.43761	4.1333	3.68973	5.14924
1.452	5.54515	0.304422	1.694	5.41636	0.437219	4.1472	3.64765	5.15075
1.4503	5.54468	0.304311	1.6917	5.41545	0.436823	4.15	3.63888	5.1513
1.45	5.54468	0.304296	1.69	5.41453	0.436524	4.1611	3.60405	5.15301
1.4486	5.54421	0.304194	1.6894	5.41453	0.436426	4.1751	3.55764	5.15418
1.4469	5.54374	0.304073	1.6871	5.41315	0.436007	4.18	3.54084	5.15496
1.4452	5.54327	0.303951	1.6848	5.41223	0.435606	4.1892	3.50953	5.1554
1.4435	5.54281	0.303821	1.6825	5.41131	0.435206	4.2034	3.45868	5.15437
1.4419	5.54234	0.303685	1.6802	5.4104	0.434801	4.21	3.43486	5.1535
1.4402	5.54234	0.303563	1.68	5.40993	0.434745	4.2177	3.40619	5.15223
1.4385	5.54187	0.303423	1.6779	5.40948	0.434391	4.2321	3.3515	5.14696
1.4368	5.54141	0.303273	1.6757	5.4081	0.433967	4.24	3.32126	5.14349
1.4352	5.54094	0.303124	1.6734	5.40718	0.433557	4.2466	3.29596	5.13926
1.4335	5.54047	0.30297	1.6712	5.40627	0.433143	4.2612	3.23873	5.12868
1.4319	5.54048	0.302824	1.67	5.40581	0.432929	4.27	3.2045	5.12044
1.4302	5.54001	0.302665	1.6689	5.40535	0.432729	4.2759	3.18188	5.11463
1.4286	5.53954	0.302497	1.6667	5.40444	0.43231	4.2907	3.12475	5.09736
1.4269	5.53908	0.302324	1.6644	5.40352	0.431892	4.3	3.08927	5.08473
1.4253	5.53861	0.302151	1.6622	5.40261	0.431473	4.3056	3.0683	5.07627
1.4237	5.53862	0.301981	1.66	5.40169	0.431054	4.3206	3.01316	5.05232
1.422	5.53815	0.301799	1.66	5.40169	0.431054	4.33	2.97912	5.03574
1.4204	5.53768	0.301612	1.6578	5.40078	0.430622	4.3357	2.95933	5.02555
1.42	5.53768	0.30157	1.6555	5.39986	0.430194	4.3509	2.90814	4.99565
1.4188	5.53769	0.301428	1.6533	5.39895	0.429766	4.36	2.87849	4.97691
1.4171	5.53722	0.301232	1.6511	5.39803	0.42933	4.3662	2.85911	4.96351
1.4155	5.53676	0.301031	1.65	5.39757	0.429107	4.3816	2.8124	4.92982
1.4139	5.53676	0.300838	1.6489	5.39712	0.428897	4.39	2.78887	4.91064
1.4123	5.5363	0.300627	1.6467	5.3962	0.428461	4.3972	2.76928	4.89428
1.4107	5.53583	0.300412	1.6446	5.39575	0.428038	4.4128	2.7286	4.85791
1.4091	5.53584	0.300205	1.6424	5.39484	0.427596	4.42	2.71071	4.84087
1.4075	5.53537	0.299985	1.6402	5.39393	0.427151	4.4286	2.69074	4.82097
1.4059	5.53491	0.299756	1.64	5.39393	0.427113	4.4444	2.65543	4.7839
1.4043	5.53491	0.299535	1.638	5.39301	0.426705	4.45	2.64394	4.77116
1.4027	5.53445	0.299301	1.6359	5.3921	0.426259	4.4604	2.62344	4.74716
1.4011	5.53398	0.299057	1.6337	5.39165	0.425822	4.4765	2.59345	4.7111
1.3995	5.53399	0.298827	1.6316	5.39074	0.425368	4.48	2.58735	4.70319
1.398	5.53353	0.298579	1.63	5.38982	0.425024	4.4928	2.56568	4.67532
1.3964	5.53353	0.298339	1.6294	5.38983	0.424913	4.5091	2.53963	4.64061
1.3948	5.53307	0.298081	1.6273	5.38891	0.424453	4.51	2.53812	4.63864
1.3933	5.5326	0.297819	1.6252	5.38847	0.424012	4.5255	2.51505	4.60735
1.3917	5.53261	0.297565	1.623	5.38755	0.423548	4.54	2.49515	4.57904
1.3901	5.53215	0.297294	1.6209	5.38664	0.42308	4.5421	2.49216	4.57514
1.39	5.53215	0.29727	1.62	5.38618	0.422876	4.5588	2.46991	4.5439
1.3886	5.53215	0.29703	1.6188	5.38619	0.42263	4.57	2.45589	4.52393
1.387	5.53169	0.296754	1.6167	5.38528	0.422157	4.5756	2.4487	4.51384
1.3855	5.5317	0.296481	1.6146	5.38437	0.421684	4.5926	2.42788	4.48512
1.3839	5.53123	0.296196	1.6125	5.38392	0.421229	4.6	2.41887	4.47292
1.3824	5.53077	0.295905	1.6104	5.38301	0.420747	4.6097	2.4077	4.45734
1.3808	5.53078	0.295623	1.61	5.38301	0.420663	4.6269	2.38736	4.43003
1.3793	5.53032	0.295323	1.6083	5.3821	0.420265	4.63	2.38389	4.42535
1.3778	5.53032	0.295032	1.6062	5.38165	0.419801	4.6442	2.36726	4.40341
1.3762	5.52986	0.294727	1.6041	5.38074	0.419314	4.66	2.34938	4.38023
1.3747	5.52987	0.294426	1.6021	5.38029	0.418846	4.6617	2.34739	4.37748
1.3732	5.52941	0.294113	1.6	5.37958	0.413156	4.6792	2.32738	4.35201
1.3717	5.52942	0.293807	1.5979	5.37914	0.412651	4.69	2.31542	4.33656
1.3702	5.52895	0.293484	1.5959	5.37823	0.412151	4.697	2.30782	4.32683
1.3687	5.52896	0.293169	1.5938	5.37732	0.411628	4.7148	2.28773	4.30188
1.3671	5.5285	0.292841	1.5918	5.37687	0.411146	4.72	2.28175	4.29469
1.3656	5.52851	0.292521	1.59	5.37642	0.410711	4.7328	2.26772	4.27699
1.3641	5.52805	0.292184	1.5897	5.37596	0.410623	4.75	2.24929	4.25308
1.3626	5.52758	0.291843	1.5877	5.37552	0.410142	4.751	2.24839	4.25202
1.3611	5.52759	0.291509	1.5857	5.37507	0.40966	4.7692	2.22877	4.2269
1.36	5.5276	0.291255	1.5837	5.37416	0.409161	4.78	2.21757	4.21249
1.3596	5.52713	0.291162	1.5816	5.37371	0.408656	4.7876	2.2096	4.20207
1.3582	5.52714	0.290824	1.58	5.3728	0.40825	4.8062	2.19072	4.17694
1.3567	5.52668	0.290468	1.5796	5.3728	0.408157	4.81	2.18702	4.17216
1.3552	5.52669	0.29012	1.5776	5.37236	0.407675	4.8249	2.1723	4.15211
1.3537	5.52623	0.289759	1.5756	5.37145	0.407176	4.84	2.15762	4.1321
1.3522	5.52624	0.289407	1.5736	5.371	0.406695	4.8438	2.15431	4.12757
1.3508	5.52578	0.289037	1.5716	5.37055	0.406214	4.8627	2.13662	4.10273
1.3493	5.52578	0.28868	1.57	5.36964	0.405807	4.87	2.12989	4.09311
1.3478	5.52532	0.288305	1.5696	5.36964	0.405715	4.8819	2.119	4.07797
1.3464	5.52533	0.287938	1.5676	5.3692	0.405233	4.9	2.10319	4.05534
1.3449	5.52487	0.287559	1.5657	5.36829	0.404758	4.9012	2.10218	4.05372
1.3434	5.52488	0.287188	1.5637	5.36784	0.404277	4.9206	2.08542	4.02954
1.342	5.52442	0.286799	1.5617	5.36739	0.403796	4.93	2.07797	4.01803
1.3405	5.52443	0.286423	1.56	5.36648	0.403367	4.9402	2.06908	4.00566
1.3391	5.52397	0.28603	1.5597	5.36649	0.403262	4.96	2.05317	3.98206
1.3376	5.52398	0.285645	1.5578	5.36605	0.402584	4.9799	2.03732	3.95854
1.3362	5.52352	0.285247	1.5558	5.36561	0.401872	4.99	2.02938	3.94727
1.3348	5.52353	0.284857	1.5539	5.36471	0.401176	5	2.02167	3.93566
1.3333	5.52307	0.284454	1.5519	5.36427	0.400464	5.02	2.00585	3.9132
1.3319	5.52308	0.284059	1.55	5.36383	0.399786	5.0202	2.00585	3.9132
1.3305	5.52262	0.283648	1.5481	5.36293	0.399091	5.0407	1.99031	3.89045
1.33	5.52262	0.283516	1.5461	5.36249	0.398379	5.05	1.98295	3.88007
1.329	5.52263	0.283248	1.5442	5.36205	0.397701	5.0612	1.97462	3.86812
1.3276	5.52217	0.282836	1.5423	5.36161	0.397023	5.08	1.95988	3.84835
1.3262	5.52218	0.282427	1.5404	5.36071	0.396329	5.082	1.9584	3.84598
1.3248	5.52172	0.282011	1.54	5.36072	0.39619	5.1029	1.94261	3.82413
1.3234	5.52173	0.281602	1.5385	5.36027	0.395652	5.11	1.93693	3.81676
1.322	5.52127	0.281176	1.5366	5.35983	0.394974	5.124	1.9263	3.80247
1.3206	5.52128	0.280763	1.5347	5.35939	0.394297	5.14	1.91389	3.78564
1.3191	5.52082	0.280332	1.5328	5.35849	0.393603	5.1452	1.90993	3.7803
1.3177	5.52083	0.279914	1.5309	5.35805	0.392926	5.1667	1.89305	3.75833
1.3163	5.52037	0.279484	1.53	5.35806	0.392613	5.17	1.89042	3.75479
1.315	5.52039	0.279061	1.529	5.35761	0.392248	5.1883	1.87646	3.73608
1.3136	5.51993	0.278621	1.5271	5.35717	0.391571	5.2	1.86708	3.72405
1.3122	5.51994	0.278198	1.5252	5.35627	0.390878	5.2101	1.85902	3.7138
1.3108	5.51948	0.277754	1.5233	5.35583	0.390201	5.23	1.84317	3.693
1.3094	5.51949	0.277326	1.5215	5.35539	0.389559	5.2321	1.84153	3.69103
1.308	5.51903	0.276882	1.52	5.35495	0.389021	5.2542	1.82398	3.66776
1.3066	5.51904	0.276445	1.5196	5.35495	0.388928	5.26	1.81962	3.66173
1.3053	5.51858	0.276	1.5177	5.3545	0.388471	5.2766	1.80616	3.64435
1.3039	5.51859	0.275559	1.5159	5.35359	0.388021	5.29	1.79553	3.63016
1.3025	5.51813	0.27511	1.514	5.35315	0.387564	5.2991	1.78829	3.62046
1.3012	5.51814	0.274668	1.5122	5.3527	0.387131	5.32	1.77166	3.59783
1.3	5.51768	0.27428	1.5104	5.35225	0.386698	5.3219	1.77025	3.59555
1.2998	5.51769	0.274215	1.51	5.35225	0.386605	5.3448	1.7525	3.57037
1.2984	5.51723	0.273761	1.5085	5.3518	0.386241	5.35	1.74802	3.56476
1.2971	5.51724	0.273315	1.5067	5.35135	0.385808	5.368	1.73437	3.54452
1.2957	5.51678	0.272857	1.5049	5.35044	0.385358	5.38	1.72482	3.5306
1.2944	5.51679	0.272406	1.503	5.35	0.384901	5.3913	1.71608	3.51768
1.293	5.51633	0.271948	1.5012	5.34955	0.384468	5.41	1.70218	3.49594
1.2917	5.51634	0.271497	1.5	5.3491	0.384174	5.4148	1.6983	3.49026
1.2903	5.51588	0.271034	1.4994	5.3491	0.384035	5.4386	1.68068	3.46207
1.289	5.51589	0.270578	1.4976	5.34865	0.383602	5.44	1.67944	3.46037
1.2876	5.51544	0.270116	1.4958	5.3482	0.383169	5.4626	1.66312	3.43259
1.2863	5.51545	0.26966	1.494	5.34776	0.382736	5.47	1.65787	3.42332
1.285	5.51499	0.269188	1.4922	5.34685	0.382286	5.4867	1.64606	3.40258
1.2836	5.51453	0.268721	1.4904	5.3464	0.381853	5.5	1.63719	3.38602
1.2823	5.51454	0.268265	1.49	5.3464	0.381761	5.5111	1.6297	3.37171
1.281	5.51408	0.267793	1.4886	5.34595	0.38142	5.53	1.61713	3.34741
1.2797	5.51409	0.267333	1.4868	5.3455	0.380987	5.5357	1.61371	3.3398
1.2784	5.51363	0.266861	1.485	5.34505	0.380554	5.56	1.59833	3.30792
1.277	5.51365	0.266401	1.4833	5.34461	0.380145	5.5605	1.59809	3.30687
1.2757	5.51319	0.265925	1.4815	5.34416	0.379712	5.5856	1.58347	3.27333
1.2744	5.51273	0.265453	1.48	5.34371	0.379348	5.59	1.58077	3.26758
1.2731	5.51274	0.264988	1.4797	5.34371	0.37921	5.6109	1.56952	3.23899
1.2718	5.51228	0.264512	1.4779	5.34328	0.378361	5.62	1.56463	3.22609
1.2705	5.51229	0.264047	1.4762	5.34284	0.377558	5.6364	1.55644	3.20356
1.27	5.5123	0.263873	1.4744	5.34195	0.376693	5.65	1.5498	3.18433
1.2692	5.51183	0.26357	1.4727	5.34151	0.37589	5.6621	1.54412	3.16717
1.2679	5.51184	0.263105	1.4709	5.34108	0.375041	5.68	1.53655	3.14181
1.2666	5.51139	0.262629	1.47	5.3411	0.374625	5.6881	1.53321	3.13021
1.2653	5.51093	0.262148	1.4692	5.34065	0.374239	5.71	1.5245	3.09841
1.264	5.51094	0.261683	1.4675	5.34021	0.373436	5.7143	1.52307	3.09227
1.2627	5.51048	0.261203	1.4657	5.33978	0.372588	5.74	1.51451	3.05482
1.2614	5.51049	0.260738	1.464	5.33934	0.371786	5.7407	1.51431	3.05374
1.2602	5.51003	0.260257	1.4623	5.33891	0.370984	5.7674	1.50661	3.01441
1.2589	5.50957	0.259776	1.4605	5.33847	0.370135	5.77	1.50595	3.0106
1.2576	5.50958	0.259311	1.46	5.33802	0.369888	5.7944	1.50031	2.97443
1.2563	5.50913	0.258831	1.4588	5.33804	0.369333	5.8	1.49905	2.96603
1.2551	5.50914	0.258361	1.4571	5.3376	0.368531	5.8216	1.4953	2.9339
1.2538	5.50868	0.257881	1.4554	5.33717	0.367729	5.83	1.49407	2.92132
1.2525	5.50822	0.2574	1.4537	5.33673	0.366928	5.8491	1.49193	2.89291
1.2513	5.50823	0.256931	1.452	5.3363	0.366126	5.86	1.49094	2.87652
1.25	5.50777	0.25645	1.4503	5.3354	0.365308	5.8768	1.48985	2.85131
1.2487	5.50778	0.255985	1.45	5.3354	0.36517	5.89	1.48961	2.83162
1.2475	5.50732	0.255505	1.4486	5.33496	0.364507	5.9048	1.4896	2.8095
1.2462	5.50687	0.255025	1.4469	5.33453	0.363705	5.92	1.49	2.78669
1.245	5.50688	0.254555	1.4452	5.33409	0.362904	5.933	1.49054	2.76712
1.2437	5.50642	0.254075	1.4435	5.33366	0.362102	5.95	1.49203	2.7418
1.2425	5.50596	0.253595	1.4419	5.33322	0.361347	5.9615	1.49354	2.72472
1.2412	5.50597	0.25313	1.4402	5.33279	0.360546	5.98	1.49623	2.69733
1.24	5.50551	0.25265	1.44	5.33279	0.360454	5.9903	1.49793	2.68197
1.21	5.49826	0.241023	1.4385	5.33235	0.359745	6.0194	1.5043	2.63918
1.18	5.49007	0.229307	1.4368	5.33191	0.358944	6.0488	1.51224	2.59627
1.15	5.48093	0.217759	1.4352	5.33148	0.358189	6.0784	1.52201	2.55339
1.12	5.47131	0.206573	1.4335	5.33104	0.357388	6.1084	1.53354	2.51057
1.09	5.46122	0.195856	1.4319	5.3306	0.356633	6.1386	1.54679	2.46781
1.06	5.45064	0.18567	1.4302	5.33017	0.355832	6.1692	1.56227	2.4255
1.03	5.44053	0.176047	1.43	5.33017	0.35574	6.2	1.57932	2.38331
1	5.42995	0.166962	1.4286	5.32973	0.355078	6.2312	1.59846	2.34162
0.97	5.41936	0.158392	1.4269	5.32929	0.354277	6.2626	1.61936	2.30025
0.94	5.40923	0.150315	1.4253	5.32886	0.353523	6.2944	1.64226	2.25938
0.85	5.38024	0.128623	1.4237	5.32842	0.352768	6.3265	1.66737	2.21924
0.82	5.37104	0.12211	1.422	5.32798	0.351968	6.359	1.69405	2.17953
0.79	5.3623	0.115897	1.4204	5.32755	0.351214	6.3918	1.72287	2.14056
0.76	5.35403	0.109952	1.42	5.32755	0.351029	6.4249	1.75377	2.10239
0.73	5.34576	0.104248	1.4188	5.32711	0.350459
0.7	5.33795	0.0987646	1.4171	5.32667	0.349659
			1.4155	5.32623	0.348905
			1.4139	5.3258	0.348151
			1.4123	5.32536	0.347397
			1.4107	5.32492	0.346643
			1.41	5.32447	0.346305
			1.4091	5.32448	0.345889
			1.4075	5.32405	0.345136
			1.4059	5.32361	0.344382
			1.4043	5.32317	0.343628
			1.4027	5.32273	0.342875
			1.4011	5.32229	0.342121
			1.4	5.32185	0.341599
			1.3995	5.32186	0.34131
			1.398	5.32142	0.34043
			1.3964	5.32099	0.339492
			1.3948	5.32056	0.338554
			1.3933	5.32013	0.337674
			1.3917	5.31969	0.336737
			1.3901	5.31926	0.335799
			1.39	5.31926	0.335741
			1.3886	5.31883	0.334919
			1.387	5.3184	0.333982
			1.3855	5.31796	0.333102
			1.3839	5.31753	0.332165
			1.3824	5.31709	0.331285
			1.3808	5.31666	0.330348
			1.38	5.31621	0.329872
			1.3793	5.31623	0.329469
			1.3778	5.31579	0.328589
			1.3762	5.31536	0.327653
			1.3747	5.31492	0.326773
			1.3732	5.31449	0.325894
			1.3717	5.31405	0.325015
			1.3702	5.31362	0.324136
			1.37	5.31362	0.324021
			1.3687	5.31318	0.323258
			1.3671	5.31275	0.322321
			1.3656	5.31232	0.321442
			1.3641	5.31188	0.320564
			1.3626	5.31145	0.319685
			1.3611	5.31101	0.318807
			1.36	5.31057	0.318159
			1.3596	5.31058	0.317744
			1.3582	5.31016	0.316278
			1.3567	5.30975	0.314708
			1.3552	5.30933	0.313138
			1.3537	5.30892	0.311569
			1.3522	5.3085	0.309999
			1.3508	5.30808	0.308534
			1.35	5.30811	0.307704
			1.3493	5.30767	0.306965
			1.3478	5.30725	0.305396
			1.3464	5.30683	0.303931
			1.3449	5.30642	0.302362
			1.3434	5.306	0.300793
			1.342	5.30558	0.299329
			1.3405	5.30516	0.29776
			1.34	5.30518	0.297242
			1.3391	5.30474	0.296296
			1.3376	5.30479	0.29474
			1.3362	5.30437	0.293276
			1.3348	5.30394	0.291812
			1.3333	5.30353	0.290244
			1.3319	5.30311	0.28878
			1.3305	5.30268	0.287317
			1.33	5.30224	0.286786
			1.329	5.30227	0.285749
			1.3276	5.30184	0.284286
			1.3262	5.30142	0.282822
			1.3248	5.301	0.281359
			1.3234	5.30058	0.279896
			1.322	5.30015	0.278433
			1.3206	5.29973	0.27697
			1.32	5.29975	0.276348
			1.3191	5.29932	0.274954
			1.3177	5.29892	0.272793
			1.3163	5.29851	0.270632
			1.315	5.2981	0.268625
			1.3136	5.2977	0.266464
			1.3122	5.29729	0.264304
			1.3108	5.29688	0.262144
			1.31	5.29691	0.260916
			1.3094	5.29648	0.259984
			1.308	5.29607	0.257824
			1.3066	5.29612	0.255675
			1.3053	5.29571	0.253669
			1.3039	5.2953	0.25151
			1.3025	5.29489	0.249351
			1.3012	5.29448	0.247345
			1.3	5.29406	0.245493
			1.2998	5.29406	0.245186
			1.2984	5.29365	0.243028
			1.2971	5.29324	0.241023
			1.2957	5.29283	0.238865
			1.2944	5.29241	0.23686
			1.293	5.292	0.234702
			1.2917	5.29158	0.232698
			1.2903	5.29117	0.23054
			1.29	5.29118	0.23008
			1.289	5.29077	0.227769
			1.2876	5.29038	0.224539
			1.2863	5.28998	0.221538
			1.285	5.28958	0.218538
			1.2836	5.28965	0.215317
			1.2823	5.28925	0.212318
			1.281	5.28885	0.209318
			1.28	5.28843	0.207009
			1.2797	5.28845	0.206319
			1.2784	5.28805	0.20332
			1.277	5.28765	0.200091
			1.2757	5.28724	0.197093
			1.2744	5.28684	0.194095
			1.2731	5.28643	0.191097
			1.2718	5.28603	0.188099
			1.2705	5.28562	0.185102
			1.27	5.28564	0.183952
			1.2692	5.28521	0.182105
			1.2679	5.2848	0.179108
			1.2666	5.28485	0.176119
			1.2653	5.28444	0.173122
			1.264	5.28403	0.170126
			1.2627	5.28362	0.16713
			1.2614	5.28321	0.164134
			1.2602	5.28279	0.161369
			1.26	5.2828	0.160909
			1.2589	5.28238	0.158374
			1.2576	5.28196	0.155379
			1.2563	5.28154	0.152384
			1.2551	5.28112	0.149619
			1.2538	5.28071	0.146625
			1.2525	5.28029	0.143631
			1.2513	5.28032	0.140874
			1.25	5.2799	0.13788
			1.2487	5.27948	0.135154
			1.2475	5.27905	0.132638
			1.2462	5.27863	0.129913
			1.245	5.2782	0.127397
			1.2437	5.27777	0.124673
			1.2425	5.27734	0.122157
			1.2412	5.27691	0.119433
			1.24	5.27648	0.116918
			1.23	5.27338	0.10583
			1.22	5.27026	0.0957939
			1.21	5.26713	0.0867155
			1.2	5.26352	0.0784797
			1.19	5.26036	0.0710353
			1.18	5.25674	0.0642751
			1.17	5.25356	0.0581945
			1.16	5.24992	0.0526681
			1.15	5.24674	0.0476893
			1.14	5.2431	0.0431474
			1.13	5.23991	0.0390531
			1.12	5.23626	0.035332
			1.11	5.23306	0.0319913
			1.1	5.22941	0.028954
			1.09	5.22622	0.0262025
			1.08	5.22257	0.0237174
			1.07	5.21938	0.0214663
			1.06	5.21618	0.0194268
			1.05	5.21253	0.0175836
			1.04	5.20934	0.0159143
			1.03	5.20569	0.0144047
			1.02	5.2025	0.0130356
			1.01	5.19931	0.0117979
			1	5.19566	0.0106772
			0.99	5.19247	0.00966343
			0.98	5.18928	0.00874619
			0.97	5.18609	0.00791818
			0.96	5.18291	0.0071638
			0.95	5.17972	0.00648374
			0.94	5.17653	0.00586603
			0.93	5.17335	0.00531065
			0.92	5.17017	0.00480629
			0.87	5.15472	0.00291832
			0.86	5.15199	0.00264129
			0.85	5.14881	0.00239012
			0.84	5.14609	0.00216345
			0.83	5.14292	0.00195794
			0.82	5.1402	0.00177209
			0.81	5.13748	0.0016038
			0.8	5.13476	0.0014515
			0.79	5.13204	0.00131358
			0.78	5.12932	0.00118896
			0.77	5.1266	0.00107605
			0.76	5.12388	0.000973985
			0.75	5.12117	0.000881418
			0.74	5.11845	0.000797699
			0.73	5.11619	0.000721913
			0.72	5.11348	0.000653455
			0.71	5.11122	0.000591407
			0.7	5.1085	0.000535202

## Sheet: Faraday loops 1550 nm
CeYIG(100)		CeYIG(110)		CeYIG(111)
B(T)	Faraday rotation(deg/cm)	B(T)	Faraday rotation(deg/cm)	B(T)	Faraday rotation(deg/cm)
-1.006	5023.42	-0.994	5375.86	-0.994	5638.43
-0.9412	5116.64	-0.9302	5439.39	-0.9302	5714.7
-0.8614	4964.07	-0.8514	5460.77	-0.8514	5632.68
-0.7498	4657.95	-0.7408	5484.77	-0.7408	5747.11
-0.6062	4031.66	-0.5992	5365.83	-0.5992	5761.92
-0.4586	3373.15	-0.4546	5070.95	-0.4536	5682.02
-0.4217	3114.78	-0.4177	4928.25	-0.4177	5719.2
-0.3848	2793.9	-0.3809	4812.66	-0.3809	5575.38
-0.348	2637.58	-0.345	4616.1	-0.345	5587.55
-0.3101	2471.15	-0.3081	4098.4	-0.3081	5704.18
-0.2729	2131.61	-0.2701	3832.44	-0.2701	5623.2
-0.235	1927.68	-0.2325	3199.94	-0.2325	5762.93
-0.1967	1653.03	-0.1948	2877.82	-0.1948	5850.62
-0.1586	1382.49	-0.1571	2318.2	-0.1571	5725.8
-0.1204	1009.9	-0.1192	2016.86	-0.1192	5559.37
-0.0823	651.862	-0.0815	1232.24	-0.0815	4472.05
-0.0441	479.268	-0.0437	683.007	-0.0437	2570.18
-0.0059	94.1746	-0.0059	108.776	-0.0058	566.251
0.0322	36.1361	0.032	-567.57	0.032	-1673.12
0.0706	-390.568	0.0699	-1156.42	0.0698	-3649.99
0.1088	-688.162	0.1076	-1566.03	0.1078	-5293.48
0.147	-1123.26	0.1456	-2106.99	0.1455	-5318.3
0.185	-1341.74	0.1833	-2816.61	0.1833	-5457.67
0.2231	-1562.28	0.2209	-3074.11	0.2209	-5467.93
0.2612	-1770.32	0.2586	-3471.23	0.2586	-5492.75
0.2989	-2132.63	0.2962	-3953.73	0.2962	-5565.51
0.335	-2399.57	0.331	-3914.53	0.331	-5380.73
0.3729	-2478.5	0.3689	-4215.88	0.3689	-5272.15
0.4108	-2582.42	0.4058	-4521.08	0.4058	-5493.03
0.4477	-2903.3	0.4437	-4734.93	0.4437	-5321.96
0.4845	-3297.12	0.4806	-4790.13	0.4806	-5380.33
0.5224	-3463.55	0.5174	-4730.72	0.5174	-5399.16
0.667	-3810.4	0.659	-4749.66	0.659	-5459.35
0.7966	-4261.46	0.7876	-4768.74	0.7876	-5514.86
0.8953	-4189.96	0.8863	-4655.63	0.8863	-5368.36
0.9721	-4268.37	0.9601	-4728.53	0.9601	-5285.11
1.0359	-4229.6	1.0229	-4518.85	1.0239	-5446.34
0.9741	-4134.47	0.9621	-4770.82	0.9641	-5454.82
0.9043	-4337.43	0.8943	-4824.78	0.8923	-5366.67
0.8106	-4286.69	0.8026	-4898.4	0.8016	-5390.09
0.68	-3815.07	0.672	-4937.03	0.671	-5318.47
0.5334	-3114.62	0.5274	-4742.16	0.5264	-5371.63
0.3848	-2610.57	0.3789	-4264.82	0.3789	-5290.18
0.346	-2300.64	0.343	-4155.76	0.343	-5164.85
0.3091	-1954.77	0.3071	-4009.2	0.3071	-5327.03
0.2735	-1773.11	0.2707	-3527.07	0.2707	-5266.43
0.2355	-1592.12	0.2331	-3232.07	0.2331	-5393.67
0.1976	-1363.2	0.1956	-2889.18	0.1956	-5322.96
0.1595	-955.158	0.1579	-2317.06	0.158	-5562.7
0.1214	-784.619	0.1202	-1832.44	0.1202	-5335.82
0.0831	-522.47	0.0823	-1306.1	0.0823	-4269.4
0.045	-176.932	0.0445	-669.366	0.0445	-2367.52
0.0067	147.717	0.0067	-95.135	0.0067	-453.151
-0.0314	580.755	-0.0312	381.211	-0.0312	1900.78
-0.0698	844.96	-0.069	1080.44	-0.069	3965.15
-0.1079	1078	-0.1068	1742.17	-0.1068	5467.02
-0.1461	1250.59	-0.1445	2176.79	-0.1446	5668.9
-0.1841	1481.58	-0.1823	2838.52	-0.1823	5681.21
-0.2223	2004.17	-0.2201	3512.75	-0.2201	5670.59
-0.2603	2172.65	-0.2576	3718.14	-0.2576	5628.79
-0.2984	2405.69	-0.2952	4238.15	-0.2953	5841.11
-0.335	2820.4	-0.333	4474.88	-0.333	5915.93
-0.3719	3041.28	-0.3699	4805.08	-0.3699	5886.8
-0.4098	3157.7	-0.4058	5064.14	-0.4058	5924.63
-0.4467	3353.58	-0.4427	5369.34	-0.4427	5908
-0.4845	3567.95	-0.4796	5499.54	-0.4796	5891.38
-0.5204	3855.78	-0.5165	5467.24	-0.5165	5949.76
-0.666	4323.18	-0.659	5567.72	-0.659	5753.44
-0.7956	4911.74	-0.7866	5590.66	-0.7866	5888.4
-0.8963	4968.85	-0.8863	5648.68	-0.8863	5737.46
-0.9721	5101.7	-0.9601	5546.59	-0.9601	5691.71
-1.0359	5150.43	-1.0239	5570.55	-1.0239	5690.44

## Sheet: Faraday loops 780nm
CeYIG(100)		CeYIG(110)		CeYIG(111)
B(T)	Faraday rotation(deg/cm)	B(T)	Faraday rotation(deg/cm)	B(T)	Faraday rotation(deg/cm)
-0.996	-12557.9	-1.002	-24942.7	-1.006	-30179.3
-0.9332	-12642.2	-0.9372	-24879.2	-0.9412	-30350
-0.8534	-12915.7	-0.8574	-25323.1	-0.8604	-29802.3
-0.7428	-12480.7	-0.7458	-24929.7	-0.7478	-30097
-0.6012	-11308.3	-0.6032	-25141.6	-0.6062	-30059
-0.4546	-9737.07	-0.4576	-24787.6	-0.4586	-30062.6
-0.3081	-7161.59	-0.3081	-20391.4	-0.3091	-29655.1
-0.27	-6490.14	-0.2712	-19085.6	-0.2723	-29686.3
-0.2326	-5826.27	-0.2336	-17283.2	-0.2344	-29774.3
-0.1949	-4900.23	-0.1957	-15255.4	-0.1965	-29562.3
-0.1572	-4124.18	-0.1578	-13252.7	-0.1584	-29445.9
-0.1194	-3089.91	-0.1199	-10674.9	-0.1203	-28866.9
-0.0816	-2105.64	-0.0819	-8051.16	-0.0823	-22496.4
-0.0437	-1363.14	-0.0439	-5077.43	-0.0441	-12996.5
-0.0057	-162.419	-0.0058	-2045.25	-0.0058	-2588.14
0.0321	1059.35	0.0322	1303.48	0.0324	9374.28
0.0701	1922.57	0.0703	4635.66	0.0706	19824.2
0.108	3302.57	0.1084	7817.84	0.1088	28674.1
0.146	3590.79	0.1465	11187.5	0.147	29886.5
0.1837	4366.84	0.1844	14152.8	0.185	30382
0.2216	5309.34	0.2223	16355.6	0.2231	30286
0.2592	6652.16	0.2602	19195.9	0.2611	30506.4
0.2968	7332.48	0.298	21127.7	0.2989	30659.9
0.332	8290.38	0.333	23072.9	0.335	30631.9
0.3699	8770.38	0.3719	24510.2	0.3729	30443.9
0.4068	9830.62	0.4078	26181.4	0.4098	30683.6
0.4437	10465.9	0.4467	26918.7	0.4477	30795.6
0.4816	10858.4	0.4826	27452.5	0.4845	30676.9
0.6261	12881.8	0.6291	27745.1	0.6301	30628.9
0.7597	13983.7	0.7637	27657.1	0.7657	30333.4
0.8674	14005.2	0.8704	27511.4	0.8744	30270.6
0.9462	13949.4	0.9501	27234.1	0.9541	30050.1
1.011	13854.6	1.016	27328	1.0199	30114.1
0.9501	13982.7	0.9541	27459.6	0.9571	30104.3
0.8764	14308	0.8804	27544	0.8833	30062.4
0.7747	14055	0.7787	27587.2	0.7817	30464.3
0.6381	12931.4	0.6411	27596.7	0.6431	30643.1
0.4925	11054.9	0.4945	27608.1	0.4965	30493.9
0.343	8745.2	0.344	23415	0.345	30616.9
0.3071	7879.71	0.3081	21668.7	0.3091	30574.4
0.2712	7489.23	0.2722	19384.9	0.2731	30598.4
0.2335	6300.68	0.2345	17349	0.2352	30586.4
0.1958	5137.13	0.1966	14646.3	0.1974	30320.4
0.1581	4386.09	0.1588	12114.4	0.1593	30066.5
0.1203	3414.32	0.1207	8844.76	0.1212	29575
0.0825	2380.05	0.0828	5716.99	0.0831	22708.6
0.0446	1275.05	0.0448	2393.26	0.0449	13146.1
0.0067	382.554	0.0067	-701.423	0.0067	2058.73
-0.0313	-368.169	-0.0313	-3850.15	-0.0314	-8857.72
-0.0693	-1681.39	-0.0695	-7240.78	-0.0698	-18862.1
-0.1071	-2140.66	-0.1075	-9764.51	-0.1079	-28041
-0.145	-3720.66	-0.1456	-12346.7	-0.1461	-29153.4
-0.1829	-4625.66	-0.1834	-14541	-0.1841	-29411.4
-0.2206	-5539.2	-0.2215	-16848.2	-0.2223	-29561.3
-0.2584	-6423.47	-0.2593	-18542.5	-0.2603	-29469.3
-0.2961	-7124.52	-0.2972	-20170.3	-0.2982	-29318.8
-0.333	-7709.76	-0.334	-21430.1	-0.335	-29700.1
-0.3699	-8270	-0.3709	-22723.4	-0.3719	-29852.3
-0.4078	-8612.5	-0.4088	-23188.7	-0.4098	-29714.3
-0.4447	-9172.74	-0.4457	-24131.9	-0.4467	-29479
-0.4816	-9745.48	-0.4826	-24412.7	-0.4845	-29870.1
-0.6261	-11343.9	-0.6281	-24683.3	-0.6311	-29694.3
-0.7597	-12270.8	-0.7627	-24782.9	-0.7647	-29666.8
-0.8674	-12179.8	-0.8694	-24712.2	-0.8734	-29841.5
-0.9462	-12661.5	-0.9501	-24606.8	-0.9541	-29993.3
-1.012	-12449	-1.0169	-24914.3	-1.0199	-30132.3

## Sheet: Faraday spectra
CeYIG(100)			CeYIG(110)			CeYIG(111)
E(eV)	Faraday rotation(deg)	MCD(deg)	E(eV)	Faraday rotation(deg)	MCD(deg)	E(eV)	Faraday rotation(deg)	MCD(deg)
4.36819	-5.00608	-3.31137	4.36512	-4.87278	-5.93137	4.36512	-6.42246	-6.61784
4.34826	-5.02541	-3.17175	4.34369	-4.97927	-5.70267	4.34369	-6.59053	-6.39121
4.32851	-4.94309	-2.95126	4.32398	-5.09685	-5.37046	4.32398	-6.75937	-6.05349
4.30894	-5.01939	-2.75617	4.30445	-5.26344	-5.08243	4.30445	-6.94241	-5.75647
4.28806	-5.00245	-2.6412	4.28509	-5.44379	-4.92894	4.28509	-7.14895	-5.63119
4.26885	-5.10439	-2.58259	4.26444	-5.63943	-4.84016	4.26444	-7.37083	-5.46905
4.24835	-5.21466	-2.53588	4.24399	-5.87696	-4.72386	4.24399	-7.6164	-5.26752
4.22805	-5.26742	-2.31453	4.22517	-6.15504	-4.43143	4.22517	-7.87645	-4.86267
4.20795	-5.47476	-2.06003	4.20509	-6.39745	-3.96264	4.20509	-8.15774	-4.39933
4.18803	-5.6294	-1.78244	4.1852	-6.6247	-3.4776	4.1852	-8.4531	-3.96227
4.1683	-5.74222	-1.44412	4.1641	-6.82038	-3.07136	4.1641	-8.7008	-3.5131
4.14876	-5.89724	-1.21445	4.1446	-7.06642	-2.63285	4.1446	-8.98549	-3.0294
4.12802	-5.99212	-0.83157	4.12527	-7.20969	-2.11316	4.12527	-9.13341	-2.43589
4.10886	-5.81993	-0.59805	4.10477	-6.89709	-2.37066	4.10477	-9.11575	-1.80028
4.08851	-6.09142	0.06659	4.08447	-7.40406	-0.73125	4.08447	-9.30772	-0.99126
4.06837	-5.9182	0.59289	4.06437	-7.27285	0.08963	4.06437	-9.2436	-0.23616
4.04843	-5.62742	1.14436	4.04447	-6.87945	0.84144	4.04447	-9.05584	0.58249
4.00913	-5.30117	2.05723	4.00524	-6.66462	2.25762	4.02476	-8.4806	1.54901
3.98847	-4.87823	2.43224	3.98463	-6.10057	2.75023	4.00524	-8.4472	2.08439
3.92902	-3.70312	2.99061	3.94529	-4.87996	3.53499	3.98463	-7.86198	2.71671
3.90918	-3.39177	3.06091	3.92529	-4.60806	3.74701	3.94529	-6.6913	3.56432
3.88832	-3.03926	3.02725	3.90425	-4.1332	3.88965	3.92529	-6.16348	3.8475
3.86889	-2.87695	2.97384	3.88467	-3.67246	3.93648	3.90425	-5.60802	3.9975
3.84846	-2.53578	2.92088	3.86527	-3.299	3.9307	3.88467	-5.03561	4.15219
3.82943	-2.52817	2.87369	3.84488	-2.96361	3.87182	3.86527	-4.57982	4.10508
3.80941	-2.1802	2.85909	3.8247	-2.68328	3.70838	3.84488	-4.16965	4.05139
3.78844	-2.15429	2.81717	3.80473	-2.47029	3.64911	3.8247	-3.83305	3.91099
3.76885	-1.8893	2.78228	3.78497	-2.27381	3.59281	3.80473	-3.56184	3.81263
3.74946	-1.77545	2.78891	3.76541	-2.13366	3.56588	3.78497	-3.31408	3.77606
3.72914	-1.70909	2.75251	3.74492	-2.02654	3.54263	3.76541	-3.17535	3.71097
3.70904	-1.64605	2.68468	3.72465	-1.88659	3.48217	3.74492	-3.05446	3.67374
3.68916	-1.4729	2.60538	3.70461	-1.72546	3.44649	3.72465	-2.90516	3.69869
3.66949	-1.35064	2.4929	3.68477	-1.58985	3.40294	3.70461	-2.71864	3.66538
3.64895	-1.37722	2.42152	3.66515	-1.43708	3.34155	3.68477	-2.55108	3.61833
3.62865	-1.19365	2.2997	3.64466	-1.34898	3.18654	3.66515	-2.37369	3.59426
3.60856	-1.32966	2.18201	3.62546	-1.28848	3.1435	3.64466	-2.24257	3.50403
3.5887	-1.47998	2.10616	3.60541	-1.2953	2.98848	3.62546	-2.17979	3.42932
3.56906	-1.45372	2.09605	3.58559	-1.32913	2.89978	3.60541	-2.15022	3.30524
3.54963	-1.79253	2.18316	3.56495	-1.419	2.8658	3.58559	-2.18449	3.22087
3.5294	-1.73523	2.37376	3.54556	-1.56719	2.93473	3.56495	-2.28526	3.19062
3.50941	-1.79691	2.48538	3.52538	-1.67279	2.99194	3.54556	-2.37903	3.16527
3.48963	-1.8923	2.70447	3.50543	-1.75579	3.15524	3.52538	-2.49246	3.33241
3.46911	-1.87118	2.98622	3.48571	-1.8254	3.40322	3.50543	-2.62717	3.58819
3.44883	-1.73641	3.22082	3.46523	-1.8111	3.69146	3.48571	-2.6475	3.84607
3.42973	-1.65277	3.43784	3.44499	-1.72537	3.91163	3.46523	-2.59952	4.11563
3.40897	-1.4374	3.61876	3.42499	-1.5818	4.15545	3.44499	-2.4878	4.40115
3.38938	-1.37519	3.79571	3.40522	-1.3871	4.33153	3.42499	-2.30166	4.62548
3.36911	-1.13354	3.93861	3.38568	-1.15237	4.50394	3.40522	-2.10232	4.82731
3.34907	-0.82197	4.03315	3.36544	-0.90926	4.65756	3.38568	-1.79971	4.9867
3.32927	-0.63213	4.09021	3.34545	-0.65555	4.70285	3.36544	-1.52896	5.12414
3.3097	-0.33068	4.11883	3.32569	-0.4136	4.74554	3.34545	-1.27498	5.17347
3.28948	0.05398	4.1353	3.30528	-0.13553	4.77484	3.32569	-1.01583	5.1966
3.26952	0.26958	4.14858	3.28512	0.13075	4.80147	3.30528	-0.78179	5.21428
3.24979	0.63446	4.11512	3.26521	0.37477	4.85218	3.28512	-0.51884	5.27699
3.22946	0.72391	4.0655	3.24553	0.66042	4.85302	3.26521	-0.27569	5.38554
3.20938	1.067	3.97333	3.22525	0.87496	4.85076	3.24553	-0.02419	5.4779
3.18955	1.13643	3.90654	3.20523	1.10112	4.90196	3.22525	0.22086	5.52304
3.16915	1.39252	3.8791	3.18545	1.32841	4.9368	3.20523	0.47115	5.60164
3.14981	1.57377	3.87654	3.16591	1.57008	5.01966	3.18545	0.71671	5.69696
3.12991	1.87606	3.80788	3.14581	1.92348	5.06761	3.18463	0.73114	5.70276
3.10949	2.16778	3.70363	3.12597	2.33127	5.07167	3.16429	1.06512	5.84535
3.08933	2.3848	3.51382	3.10559	2.74555	4.9025	3.14501	1.46815	5.96223
3.06943	2.52359	3.28223	3.08548	3.09611	4.70321	3.12439	1.94583	5.98958
3.04978	2.87368	2.99968	3.06563	3.33682	4.42764	3.10481	2.43326	5.95619
3.02964	2.63917	2.78118	3.04603	3.58781	4.11097	3.08471	2.84283	5.70667
3.00977	2.73913	2.59248	3.02594	3.69947	3.847	3.06487	3.17151	5.37521
2.98943	2.81984	2.46471	3.00539	3.83724	3.61078	3.04453	3.43601	5.06182
2.97008	2.81663	2.40051	2.98583	3.89889	3.41625	3.02446	3.63401	4.77653
2.94957	2.89877	2.35649	2.96581	3.99606	3.22023	3.00466	3.78679	4.50315
2.93004	2.92296	2.24703	2.94606	4.08242	3.12067	2.98511	3.92875	4.23258
2.91008	3.17833	2.1207	2.92589	4.26415	3.04511	2.9651	4.05337	4.03923
2.88971	3.39841	1.95648	2.90598	4.58761	2.88547	2.94466	4.19747	3.91824
2.86963	3.5952	1.62706	2.88567	4.8288	2.53904	2.92519	4.38737	3.84189
2.84983	3.75137	1.24341	2.86565	5.0849	2.05272	2.90462	4.74886	3.57804
2.82965	3.68085	0.85095	2.8459	5.20603	1.54789	2.885	5.10184	3.2042
2.80975	3.58854	0.48757	2.82578	5.20041	1.04698	2.86499	5.36052	2.66568
2.79014	3.48084	0.13964	2.80593	5.03237	0.58659	2.84525	5.51096	1.99283
2.77017	3.22072	-0.15471	2.78574	4.77747	0.11192	2.82513	5.42143	1.37167
2.74988	2.91987	-0.34238	2.76584	4.48646	-0.25097	2.80466	5.24879	0.777543
2.72988	2.68803	-0.41428	2.74622	4.08819	-0.5106	2.78512	4.99907	0.33934
2.71017	2.52473	-0.473	2.72628	3.77989	-0.59731	2.76522	4.64375	-0.148655
2.69016	2.35376	-0.46202	2.70603	3.58145	-0.60554	2.745	4.2184	-0.385168
2.66987	2.2706	-0.47406	2.68608	3.39389	-0.63919	2.72508	3.85487	-0.472896
2.64988	2.19291	-0.49024	2.66585	3.29551	-0.63979	2.70485	3.6213	-0.506641
2.63019	2.15895	-0.53395	2.64592	3.13995	-0.66028	2.68492	3.47268	-0.545251
2.61024	2.01091	-0.61819	2.62629	3.03732	-0.76371	2.66528	3.33967	-0.601663
2.59005	1.9249	-0.73411	2.60585	2.90624	-0.8951	2.64536	3.21911	-0.687398
2.57017	1.75145	-0.8498	2.58626	2.7582	-1.01612	2.62517	3.08785	-0.754233
2.55006	1.58686	-0.89614	2.56591	2.52343	-1.09246	2.6053	2.94034	-0.89549
2.53027	1.28994	-0.75901	2.54639	2.23751	-1.13029	2.58518	2.76774	-1.01846
2.51027	1.21558	-0.57197	2.52614	1.95784	-1.00766	2.56538	2.5114	-1.12508
2.49009	1.15808	-0.41451	2.50621	1.79809	-0.80921	2.54535	2.18934	-1.13216
2.47023	1.0896	-0.34783	2.48609	1.74791	-0.63328	2.52511	1.91716	-0.990672
2.4502	1.1667	-0.30207	2.4663	1.75772	-0.50905	2.5052	1.75814	-0.768615
2.43049	1.16293	-0.31649	2.44633	1.79396	-0.43525	2.4851	1.68337	-0.606805
2.41016	1.18041	-0.34454	2.4262	1.80284	-0.45193	2.46531	1.72929	-0.456659
2.39016	1.07202	-0.32858	2.40641	1.80741	-0.49442	2.44536	1.75319	-0.382873
2.37049	1.12225	-0.31963	2.38648	1.74398	-0.47091	2.42525	1.76133	-0.372881
2.35026	1.07348	-0.28786	2.36642	1.71814	-0.45378	2.40548	1.73705	-0.380415
2.33036	1.0821	-0.24562	2.34625	1.71361	-0.37413	2.38556	1.70387	-0.362831
2.31037	1.06235	-0.22123	2.32642	1.63797	-0.3519	2.36551	1.67803	-0.337348
2.29029	1.04108	-0.21277	2.3065	1.61677	-0.32024	2.34536	1.62265	-0.293669
2.27056	1.02671	-0.23902	2.28649	1.63372	-0.29558	2.32555	1.62488	-0.265327
2.25035	1.02418	-0.2466	2.26641	1.6238	-0.31239	2.30521	1.61851	-0.2513
2.2305	0.97545	-0.24358	2.24627	1.60636	-0.29181	2.28565	1.59568	-0.191837
2.2106	0.96265	-0.20265	2.22649	1.57856	-0.2786	2.26558	1.60737	-0.192635
2.19066	0.8945	-0.14686	2.20666	1.58638	-0.23479	2.24546	1.58512	-0.19606
2.17032	1.03164	-0.11449	2.18641	1.57194	-0.18322	2.22569	1.55113	-0.173895
2.15036	0.92453	-0.05772	2.16653	1.58842	-0.15232	2.20548	1.56786	-0.134647
2.13039	0.99264	-0.04985	2.14663	1.58736	-0.12067	2.18564	1.54911	-0.0934038
2.11043	0.99343	-0.09267	2.12673	1.57373	-0.12849	2.16539	1.53542	-0.0671496
2.09048	1.0444	-0.10846	2.10648	1.6283	-0.10584	2.14551	1.57751	-0.0216118
2.07057	1.04679	-0.13033	2.08661	1.58824	-0.10779	2.12563	1.63127	-0.0220965
2.05069	0.99935	-0.08404	2.06677	1.5881	-0.14066	2.10576	1.59795	-0.014708
2.03052	1.00494	-0.04405	2.04662	1.64168	-0.15274	2.08556	1.64652	0.00256185
2.01075	1.02026	-0.04478	2.02653	1.63137	-0.13562	2.06573	1.61401	-0.0275496
1.99071	1.01793	0.00767	2.00651	1.63466	-0.05961	2.04561	1.64088	-0.0325945
1.97076	0.97444	0.04819	1.98656	1.62781	-0.04641	2.02554	1.64876	-0.0342858
1.95059	1.00442	0.05285	1.96669	1.63832	-0.01267	2.00586	1.6456	0.0324568
1.93083	1.02609	0.0879	1.94661	1.64615	0.04272	1.98561	1.67634	0.0219898
1.91087	1.11243	0.05451	1.92663	1.70193	0.04038	1.96576	1.63979	0.0661846
1.89075	1.124	0.072985	1.90676	1.7688	0.05887	1.94569	1.72381	0.117174
1.87076	1.22247	0.0841465	1.90588	1.75792	0.0554	1.92573	1.76946	0.161242
1.85092	1.16597	0.093794	1.88586	1.84884	0.06033	1.90588	1.79175	0.20227
1.83068	1.34969	0.0851951	1.86597	1.93708	0.08661	1.88586	1.89209	0.20359
1.81088	1.26707	0.0716349	1.84595	2.00376	0.05934	1.86597	1.99031	0.1703
1.79072	1.30081	0.0458951	1.82609	2.09461	0.01243	1.84595	2.08844	0.1269
1.77075	1.25389	-0.0112899	1.80586	2.1593	-0.04078	1.82609	2.21507	0.05071
1.76974	1.35203	-0.0146067	1.78607	2.19459	-0.11188	1.80586	2.25798	-0.02797
1.74975	1.4	-0.0557356	1.76596	2.24302	-0.17186	1.78607	2.31363	-0.13301
1.72971	1.40916	-0.0929142	1.74605	2.23122	-0.22658	1.76596	2.36053	-0.19143
1.7099	1.44705	-0.114322	1.7261	2.28085	-0.28481	1.74605	2.3728	-0.25891
1.68984	1.48789	-0.141304	1.70613	2.34251	-0.32106	1.7261	2.44807	-0.31821
1.66979	1.56733	-0.171661	1.68616	2.43055	-0.36502	1.70613	2.51382	-0.39077
1.64978	1.62409	-0.202183	1.6662	2.5062	-0.45151	1.68616	2.60441	-0.45289
1.62981	1.67378	-0.275787	1.64605	2.57603	-0.52427	1.6662	2.71924	-0.56252
1.6099	1.73576	-0.381202	1.62617	2.68498	-0.63897	1.64605	2.7965	-0.65612
1.58986	1.79483	-0.495484	1.60615	2.74618	-0.8453	1.62617	2.91412	-0.84861
1.56992	1.82549	-0.608643	1.5862	2.81117	-1.01895	1.60615	3.00979	-1.08201
1.54988	1.85129	-0.743974	1.56614	2.82272	-1.19063	1.5862	3.06154	-1.33575
1.52997	1.82552	-0.912011	1.54621	2.83491	-1.3853	1.56614	3.07069	-1.57514
1.51002	1.81605	-1.05489	1.5262	2.77923	-1.61916	1.54621	3.07904	-1.82428
1.49004	1.77472	-1.20207	1.50616	2.71441	-1.84633	1.5262	3.02414	-2.12649
1.47006	1.70962	-1.3591	1.48629	2.60956	-2.09995	1.50616	2.94851	-2.36896
1.4501	1.60695	-1.57359	1.46623	2.44763	-2.33748	1.48629	2.79831	-2.69091
1.43001	1.51139	-1.70101	1.44637	2.27001	-2.57264	1.46623	2.62116	-2.99965
1.41015	1.36976	-1.81172	1.42639	2.01901	-2.71829	1.44637	2.38319	-3.30296
1.39006	1.18107	-1.86858	1.40631	1.78958	-2.88128	1.42639	2.13577	-3.54193
1.37007	1.0003	-1.94717	1.38632	1.52086	-2.88981	1.40631	1.83512	-3.6994
1.35021	0.84306	-1.99334	1.36645	1.27348	-2.97245	1.38632	1.5512	-3.68074
1.33021	0.65486	-2.06895	1.3464	1.00151	-2.98029	1.36645	1.26523	-3.77317
1.31023	0.45787	-2.05192	1.3265	0.75646	-3.05292	1.3464	0.94733	-3.76212
1.30402	0.43902	-2.02868	1.3065	0.49739	-3.01813	1.3265	0.60238	-3.84042
1.28402	0.25066	-2.05181	1.30402	0.43268	-3.02033	1.3065	0.32859	-3.75205
1.2641	0.07094	-2.04495	1.28402	0.19628	-3.03809	1.30402	0.2888	-3.72797
1.24404	-0.06851	-2.0117	1.2641	-0.05062	-2.92737	1.28402	0.01488	-3.73737
1.22413	-0.22627	-1.86815	1.24404	-0.28275	-2.84986	1.2641	-0.25169	-3.64945
1.20414	-0.42324	-1.76796	1.22413	-0.49418	-2.65056	1.24404	-0.51708	-3.52187
1.18411	-0.57136	-1.61762	1.20414	-0.68841	-2.46962	1.22413	-0.7645	-3.22591
1.1642	-0.62209	-1.50171	1.18411	-0.84362	-2.25726	1.20414	-0.97452	-2.97506
1.1442	-0.72388	-1.34715	1.1642	-0.97743	-2.04504	1.18411	-1.15152	-2.69566
1.12416	-0.75181	-1.2381	1.1442	-1.05905	-1.86448	1.1642	-1.26304	-2.44364
1.10422	-0.83357	-1.13079	1.12416	-1.11663	-1.67251	1.1442	-1.37215	-2.20631
1.08421	-0.81204	-0.99399	1.10422	-1.15155	-1.51473	1.12416	-1.42574	-2.00917
1.06428	-0.75803	-0.85343	1.08421	-1.1724	-1.35435	1.10422	-1.44321	-1.766
1.04427	-0.79635	-0.77297	1.06428	-1.16494	-1.10994	1.08421	-1.44578	-1.57964
1.02433	-0.77842	-0.64251	1.04427	-1.1184	-0.96006	1.06428	-1.42223	-1.30733
1.00431	-0.74845	-0.52809	1.02433	-1.06978	-0.78897	1.04427	-1.37127	-1.09865
0.98436	-0.73785	-0.43512	1.00431	-1.01334	-0.67532	1.02433	-1.31294	-0.88725
0.96436	-0.68209	-0.38146	0.98436	-0.95794	-0.56419	1.00431	-1.22531	-0.7467
0.94437	-0.62625	-0.33144	0.96436	-0.87598	-0.49267	0.98436	-1.15969	-0.62709
0.92442	-0.56476	-0.28754	0.94437	-0.82313	-0.40116	0.96436	-1.08104	-0.5375
0.90438	-0.54555	-0.23846	0.92442	-0.76192	-0.36907	0.94437	-0.99813	-0.44844
0.88443	-0.54511	-0.21695	0.90438	-0.70599	-0.32169	0.92442	-0.92908	-0.42224
0.86443	-0.49263	-0.18231	0.88443	-0.57549	-0.27265	0.90438	-0.85011	-0.33318
0.84446	-0.45508	-0.16747	0.86443	-0.5878	-0.22859	0.88443	-0.76627	-0.29489
0.82451	-0.43932	-0.1429	0.84446	-0.55485	-0.19728	0.86443	-0.7169	-0.24388
0.80448	-0.36338	-0.12333	0.82451	-0.47601	-0.16448	0.84446	-0.65702	-0.19961
0.78451	-0.32177	-0.10672	0.80448	-0.47246	-0.16583	0.82451	-0.60224	-0.16836
0.76456	-0.32319	-0.09042	0.78451	-0.41118	-0.13476	0.80448	-0.5688	-0.15675
0.74457	-0.30133	-0.08973	0.76456	-0.3515	-0.13089	0.78451	-0.5011	-0.14295
0.72458	-0.29998	-0.07205	0.74457	-0.34214	-0.09644	0.76456	-0.48789	-0.12712
0.7046	-0.27477	-0.07027	0.72458	-0.31436	-0.09861	0.74457	-0.42164	-0.10664
0.68462	-0.24134	-0.07048	0.7046	-0.26881	-0.0866	0.72458	-0.42362	-0.10967
0.66464	-0.26403	-0.06118	0.68462	-0.2761	-0.08259	0.7046	-0.34946	-0.09814
0.64465	-0.24909	-0.05007	0.66464	-0.23998	-0.06855	0.68462	-0.30789	-0.08631
0.62469	-0.21781	-0.04175	0.64465	-0.20731	-0.06484	0.66464	-0.34331	-0.06911
0.60469	-0.21262	-0.03811	0.62469	-0.20937	-0.04125	0.64465	-0.26194	-0.06727
0.58471	-0.22546	-0.03461	0.60469	-0.19362	-0.05442	0.62469	-0.25631	-0.05937
0.56474	-0.18505	-0.03749	0.58471	-0.16447	-0.03693	0.60469	-0.22577	-0.05199
0.54475	-0.2145	-0.03104	0.56474	-0.15628	-0.02813	0.58471	-0.18347	-0.05042
0.52477	-0.14009	-0.04128	0.54475	-0.14842	-0.00982	0.56474	-0.19564	-0.06399
			0.52477	-0.14652	-0.04547	0.54475	-0.17978	-0.04354
						0.52477	-0.13902	-0.03653
						0.52477	-0.15964	-0.03653

## Sheet: Polar Kerr spectra
CeYIG(100)			CeYIG(110)			CeYIG(111)
E(eV)	Kerr rotation(deg)	Kerr ellipticity(deg)	E(eV)	Kerr rotation(deg)	Kerr ellipticity(deg)	E(eV)	Kerr rotation(deg)	Kerr ellipticity(deg)
1.16	0.186554	-0.0745163	1.16	0.19862	-0.132112	1.16	0.214064	-0.124629
1.2	0.232671	-0.0912785	1.2	0.249585	-0.140679	1.2	0.282318	-0.156691
1.24	0.277642	-0.0721289	1.24	0.308996	-0.103505	1.24	0.346191	-0.123665
1.28	0.306737	-0.0394687	1.28	0.35224	-0.0354684	1.28	0.396035	-0.0944297
1.32	0.311496	0.018915	1.32	0.378872	0.0112389	1.32	0.419608	-0.00579559
1.36	0.303111	0.0847193	1.36	0.391705	0.073143	1.36	0.428641	0.0707366
1.4	0.273775	0.146336	1.4	0.382349	0.13103	1.4	0.408226	0.156495
1.44	0.227955	0.191263	1.44	0.346965	0.181436	1.44	0.368226	0.207323
1.48	0.167667	0.219493	1.48	0.291593	0.231661	1.48	0.301173	0.270091
1.52	0.107088	0.230952	1.52	0.225819	0.270123	1.52	0.225615	0.312206
1.56	0.048744	0.234916	1.56	0.158049	0.282715	1.56	0.14722	0.341535
1.6	0.00163026	0.2121	1.6	0.0965001	0.277535	1.6	0.0758747	0.323904
1.64	-0.0350819	0.190549	1.64	0.047011	0.253935	1.64	0.0203594	0.303724
1.68	-0.0590969	0.173533	1.68	0.0103421	0.238602	1.68	-0.0179259	0.276957
1.72	-0.0712236	0.150133	1.72	-0.0115323	0.2223	1.72	-0.038811	0.247427
1.76	-0.0855812	0.133448	1.76	-0.0310516	0.20547	1.76	-0.0594939	0.229761
1.8	-0.101661	0.118472	1.8	-0.0527851	0.186247	1.8	-0.083965	0.210632
1.84	-0.110573	0.0964951	1.84	-0.0719463	0.162993	1.84	-0.103635	0.185481
1.88	-0.110554	0.078414	1.88	-0.0804928	0.141223	1.88	-0.111093	0.155683
1.92	-0.103275	0.0626689	1.92	-0.0788046	0.119445	1.92	-0.103545	0.123406
1.96	-0.0969351	0.0552929	1.96	-0.0730745	0.105762	1.96	-0.0979593	0.115336
2	-0.0938872	0.048593	2	-0.0713192	0.0984365	2	-0.0958932	0.107939
2.04	-0.0946405	0.0432284	2.04	-0.0735641	0.0916277	2.04	-0.0975274	0.0994495
2.08	-0.09582	0.0372469	2.08	-0.0762565	0.0863946	2.08	-0.0981076	0.0860093
2.12	-0.0999533	0.0414664	2.12	-0.076366	0.0722793	2.12	-0.0975462	0.0732253
2.16	-0.0974666	0.0369054	2.16	-0.076198	0.0674534	2.16	-0.0968114	0.0648406
2.2	-0.0958031	0.0325305	2.2	-0.0744891	0.0584658	2.2	-0.0933651	0.0549671
2.24	-0.0971906	0.0275619	2.24	-0.0742446	0.0532055	2.24	-0.0937122	0.0506515
2.28	-0.0987667	0.024516	2.28	-0.0753986	0.0496258	2.28	-0.0933117	0.0426727
2.32	-0.100718	0.0211004	2.32	-0.0751162	0.0436885	2.32	-0.0922484	0.036564
2.36	-0.102226	0.0135741	2.36	-0.0742702	0.0373418	2.36	-0.0911722	0.0299041
2.4	-0.102956	0.00629749	2.4	-0.0741938	0.0318592	2.4	-0.0912954	0.0238522
2.44	-0.0998615	8.32604e-05	2.44	-0.0714138	0.0250634	2.44	-0.0885985	0.0161167
2.48	-0.0959996	0.000492019	2.48	-0.0655368	0.0212608	2.48	-0.0807022	0.0110518
2.52	-0.104477	0.00585082	2.52	-0.0651357	0.0214202	2.52	-0.0803593	0.0138853
2.56	-0.127139	-0.00433503	2.56	-0.0747035	0.0185591	2.56	-0.09029	0.00522282
2.6	-0.134108	-0.0345459	2.6	-0.0757637	0.00234235	2.6	-0.0898471	-0.0172033
2.64	-0.12461	-0.0556464	2.64	-0.0662096	-0.0105574	2.64	-0.0773769	-0.0287924
2.68	-0.11459	-0.0672587	2.68	-0.0531861	-0.0170721	2.68	-0.0587496	-0.0351375
2.72	-0.10598	-0.0828018	2.72	-0.0389539	-0.0204967	2.72	-0.0380781	-0.0366394
2.76	-0.096812	-0.100557	2.76	-0.0265122	-0.0187116	2.76	-0.0212208	-0.031873
2.8	-0.073267	-0.124168	2.8	-0.0149339	-0.0140687	2.8	0.000371271	-0.031909
2.84	-0.0346807	-0.134635	2.84	0.000208372	-0.00136208	2.84	0.0271052	-0.0259299
2.88	0.00452956	-0.128608	2.88	0.0059809	0.0135268	2.88	0.0335239	0.00158332
2.92	0.0312062	-0.108814	2.92	0.00232719	0.0287741	2.92	0.0249935	0.0251297
2.96	0.0405538	-0.0884628	2.96	-0.00576045	0.0385965	2.96	0.0114154	0.0402781
3	0.0442624	-0.0710633	3	-0.0171227	0.0475843	3	-0.00655712	0.0554633
3.04	0.0475698	-0.0597451	3.04	-0.0313778	0.0532596	3.04	-0.0290618	0.0626074
3.08	0.0492949	-0.0492044	3.08	-0.0482942	0.050456	3.08	-0.0548055	0.0586937
3.12	0.0484677	-0.0382729	3.12	-0.065569	0.0424791	3.12	-0.077789	0.0441267
3.16	0.0444034	-0.0298441	3.16	-0.0741444	0.0286082	3.16	-0.0879623	0.0271821
3.2	0.0400515	-0.0244087	3.2	-0.0745423	0.0146288	3.2	-0.0892099	0.0109832
3.24	0.0367965	-0.0206383	3.24	-0.0746401	0.00495807	3.24	-0.0890467	0.000295052
3.28	0.0330952	-0.0169845	3.28	-0.0743208	-0.00262552	3.28	-0.0863654	-0.00903522
3.32	0.0291731	-0.0151183	3.32	-0.0718678	-0.0127092	3.32	-0.0807732	-0.0189276
3.36	0.0264689	-0.0142054	3.36	-0.069457	-0.0217058	3.36	-0.0742941	-0.0273667
3.4	0.0253622	-0.0135481	3.4	-0.0659602	-0.0285147	3.4	-0.0649742	-0.0380888
3.44	0.0254798	-0.0127324	3.44	-0.0599294	-0.0345398	3.44	-0.0529584	-0.0490593
3.48	0.0247114	-0.0107855	3.48	-0.0513852	-0.0397374	3.48	-0.0395209	-0.057084
3.52	0.022759	-0.0088251	3.52	-0.0429181	-0.0405967	3.52	-0.0299349	-0.0595967
3.56	0.0198698	-0.00859426	3.56	-0.0377153	-0.0378913	3.56	-0.025414	-0.0578818
3.6	0.0190122	-0.0105544	3.6	-0.0357311	-0.0360636	3.6	-0.0250933	-0.0554134
3.64	0.0200491	-0.0130098	3.64	-0.0358951	-0.0356374	3.64	-0.0268524	-0.0550411
3.68	0.0219371	-0.0153397	3.68	-0.0365795	-0.0371608	3.68	-0.0282319	-0.0580177
3.72	0.0239582	-0.0152815	3.72	-0.0358818	-0.0400188	3.72	-0.0273195	-0.0627803
3.76	0.0264694	-0.0145678	3.76	-0.0351127	-0.0430988	3.76	-0.0276043	-0.0672453
3.8	0.0288404	-0.0137853	3.8	-0.0350884	-0.0458606	3.8	-0.0282802	-0.0731597
3.84	0.0315629	-0.0128889	3.84	-0.034636	-0.0496259	3.84	-0.0298577	-0.0798177
3.88	0.0355136	-0.0117073	3.88	-0.0337764	-0.0552466	3.88	-0.0288546	-0.0881576
3.92	0.0405978	-0.00921889	3.92	-0.031412	-0.0631403	3.92	-0.0249085	-0.0994591
3.96	0.045895	-0.00364126	3.96	-0.0262683	-0.0718697	3.96	-0.0163065	-0.111521
4	0.0496738	0.00442565	4	-0.0178379	-0.0793775	4	-0.00305159	-0.121696
4.04	0.0508037	0.0142912	4.04	-0.00561392	-0.0853301	4.04	0.0145782	-0.127822
4.08	0.0489357	0.0233346	4.08	0.00788138	-0.0873378	4.08	0.0340658	-0.126739
4.12	0.0447934	0.0310988	4.12	0.0210155	-0.0858991	4.12	0.052023	-0.121318
4.16	0.0391831	0.036961	4.16	0.0316717	-0.0814172	4.16	0.0665963	-0.11307
4.2	0.0330413	0.0413517	4.2	0.0396602	-0.0755596	4.2	0.0767731	-0.102936
4.24	0.0275365	0.0439906	4.24	0.0454737	-0.0699539	4.24	0.0848251	-0.0938967
4.28	0.0225308	0.0452945	4.28	0.0494425	-0.0647978	4.28	0.089282	-0.084345
4.32	0.0179279	0.0470256	4.32	0.0535936	-0.0604503	4.32	0.0948691	-0.0783049
4.36	0.0133229	0.0497515	4.36	0.0582676	-0.0582039	4.36	0.100627	-0.0733544
4.4	0.00823851	0.0528257	4.4	0.0630602	-0.0554493	4.4	0.107174	-0.0672516
4.44	0.00252848	0.05544	4.44	0.0697996	-0.052046	4.44	0.115511	-0.0597003
4.48	-0.00337219	0.0566513	4.48	0.0758117	-0.047181	4.48	0.122579	-0.0488046
4.52	-0.0101162	0.0571058	4.52	0.081862	-0.040109	4.52	0.129794	-0.0375598
4.56	-0.0173454	0.0565605	4.56	0.0878972	-0.0314485	4.56	0.136079	-0.0229776
4.6	-0.0241943	0.0547443	4.6	0.0910887	-0.0217748	4.6	0.14085	-0.00975509
4.64	-0.0314435	0.0522749	4.64	0.0935292	-0.0119092	4.64	0.142718	0.0049987
4.68	-0.0370884	0.0477369	4.68	0.0946713	-0.00213418	4.68	0.142195	0.0205726
4.72	-0.0413511	0.0424196	4.72	0.0930359	0.00713441	4.72	0.13712	0.0343448
4.76	-0.0443078	0.0371502	4.76	0.0904034	0.0152734	4.76	0.130339	0.0481177
4.8	-0.0459941	0.0313368	4.8	0.0863509	0.0231193	4.8	0.123699	0.0583662
4.84	-0.0465974	0.0256393	4.84	0.0812839	0.0301667	4.84	0.114498	0.0671048
4.88	-0.0471551	0.0211823	4.88	0.076643	0.0357606	4.88	0.10631	0.0739873
4.92	-0.0469096	0.0161608	4.92	0.072195	0.04023	4.92	0.0971639	0.0786149
4.96	-0.0463317	0.0121702	4.96	0.0673548	0.0440802	4.96	0.0857984	0.0845127
5	-0.0457508	0.00924494	5	0.0626574	0.0467901	5	0.0766545	0.088111
5.04	-0.0448661	0.00581374	5.04	0.0580315	0.0491421	5.04	0.0674179	0.0903751
5.08	-0.0433616	0.00284764	5.08	0.0530968	0.0510923	5.08	0.0591081	0.0927978
5.12	-0.0417053	0.000479829	5.12	0.0486194	0.0526434	5.12	0.0513111	0.0944637
5.16	-0.0397393	-0.00172935	5.16	0.0447961	0.0536551	5.16	0.0452087	0.0932198
5.2	-0.0379557	-0.00413827	5.2	0.0401429	0.0547199	5.2	0.0372675	0.0947044
5.24	-0.0369554	-0.00620824	5.24	0.0356342	0.0556315	5.24	0.0335711	0.0929494
5.28	-0.0355594	-0.00844968	5.28	0.0318634	0.0567429	5.28	0.0281406	0.0908725
5.32	-0.0340859	-0.0105038	5.32	0.0290293	0.0567258	5.32	0.0252969	0.0897815
5.36	-0.0315498	-0.0134615	5.36	0.0266606	0.0556034	5.36	0.0221446	0.0890658
5.4	-0.0288104	-0.0156991	5.4	0.0247548	0.0540236	5.4	0.0195207	0.088664
5.44	-0.0255144	-0.0168363	5.44	0.0239218	0.0542205	5.44	0.0161546	0.0852592
5.48	-0.0210874	-0.0179842	5.48	0.0213354	0.050664	5.48	0.01386	0.08398
5.52	-0.0161155	-0.0148133	5.52	0.0213935	0.0477417	5.52	0.00722759	0.0760841
5.56	-0.00911587	-0.0111544	5.56	0.0192609	0.039896	5.56	0.0119066	0.0738286
5.6	-0.00732607	-0.00683692	5.6	0.0206162	0.0324099	5.6	0.00801668	0.0639365
5.64	-0.00393875	-0.00138329	5.64	0.0202978	0.0216067	5.64	0.014126	0.0485515
5.68	-0.000530898	0.00463288	5.68	0.0235116	0.0160943	5.68	0.022434	0.0360589
5.72	0.00236501	0.00462945	5.72	0.0219321	0.0132181	5.72	0.0214051	0.0317936
5.76	0.00316754	-0.00124823	5.76	0.0180589	0.00986632	5.76	0.0339713	0.044389
5.8	-0.000382751	-0.000661307	5.8	0.0182535	0.00797956	5.8	0.0279015	0.0365315
5.84	0.000249966	0.000409166	5.84	0.0147766	0.00462273	5.84	0.028271	0.027761
5.88	0.000447878	0.00227116	5.88	0.0135937	0.00722634	5.88	0.0206134	0.0189494
5.92	-0.00484418	-0.00128799	5.92	0.00874524	0.00835619	5.92	0.0152236	0.0220824
5.96	-0.00629078	-0.00258415	5.96	0.00823394	0.00665918	5.96	0.0136325	0.0237733
6	-0.00647288	0.00204946	6	0.00705014	-0.0022141	6	0.0136925	0.00364734

## Sheet: Epsilon2
CeYIG(100)			CeYIG(110)			CeYIG(111)
E(eV)	Real(e2)	Imag(e2)	E(eV)	Real(e2)	Imag(e2)	E(eV)	Real(e2)	Imag(e2)
4.36819	0.0160358	0.0223895	4.36512	0.00886452	0.0296661	4.36512	0.0116562	0.0340614
4.34826	0.0164865	0.0219953	4.34369	0.00979628	0.029237	4.34369	0.0128836	0.0338569
4.32851	0.0166422	0.0210739	4.32398	0.010935	0.028391	4.32398	0.0143101	0.0332022
4.30894	0.0174644	0.0205124	4.30445	0.0122103	0.0277603	4.30445	0.0157471	0.032682
4.28806	0.0177723	0.0201473	4.28509	0.0133441	0.0276436	4.28509	0.017007	0.0327978
4.26885	0.018516	0.020209	4.26444	0.0144682	0.0277995	4.26444	0.0184288	0.0327919
4.24835	0.019313	0.0203402	4.24399	0.0158179	0.0278958	4.24399	0.0200266	0.0326443
4.22805	0.0201632	0.0195606	4.22517	0.0176041	0.0273236	4.22517	0.0220072	0.0316963
4.20795	0.0217961	0.0188613	4.20509	0.0195588	0.0259678	4.20509	0.0242015	0.0305229
4.18803	0.0232447	0.0179284	4.1852	0.0214871	0.0244804	4.1852	0.0264127	0.029427
4.1683	0.0246107	0.0166008	4.1641	0.0231902	0.0232337	4.1641	0.0284857	0.0281679
4.14876	0.0259969	0.0158234	4.1446	0.0251409	0.0218932	4.1446	0.0307386	0.0267898
4.12802	0.0273754	0.014181	4.12527	0.0267996	0.0200223	4.12527	0.0326288	0.0247158
4.10886	0.0271853	0.0127716	4.10477	0.0253567	0.0206851	4.10477	0.0339405	0.0221674
4.08851	0.0298857	0.00999211	4.08447	0.0303101	0.0145858	4.08447	0.0363828	0.0192178
4.06837	0.0301727	0.00709211	4.06437	0.0312968	0.0108867	4.06437	0.0376968	0.0160193
4.04843	0.0299007	0.00383528	4.04447	0.0310352	0.00702174	4.04447	0.0386037	0.012306
4.00913	0.0302729	-0.0013945	4.00524	0.0328192	0.00039223	4.02476	0.0381173	0.00727801
3.98847	0.0290149	-0.00409426	3.98463	0.0315884	-0.00152234	4.00524	0.0391916	0.00487507
3.92902	0.0246048	-0.00935556	3.94529	0.0275752	-0.00846642	3.98463	0.0380861	0.00109625
3.90918	0.0232971	-0.0104416	3.92529	0.0268762	-0.0100367	3.94529	0.035009	-0.00483607
3.88832	0.021555	-0.0110819	3.90425	0.0251125	-0.0116414	3.92529	0.0334064	-0.00716607
3.86889	0.0207437	-0.0112874	3.88467	0.0232019	-0.0127805	3.90425	0.0314093	-0.00898608
3.84846	0.0189174	-0.0118113	3.86527	0.0215707	-0.0135447	3.88467	0.0292552	-0.0108399
3.82943	0.0188886	-0.01178	3.84488	0.0200001	-0.0140079	3.86527	0.027247	-0.0115859
3.80941	0.0169836	-0.0124943	3.8247	0.0184955	-0.0138727	3.84488	0.0253945	-0.0122162
3.78844	0.0168137	-0.0125092	3.80473	0.0174387	-0.0141198	3.8247	0.0237116	-0.0123001
3.76885	0.0152737	-0.0129122	3.78497	0.0164386	-0.01434	3.80473	0.0223743	-0.0124435
3.74946	0.0146515	-0.0132823	3.76541	0.0157367	-0.0146069	3.78497	0.0212282	-0.0128144
3.72914	0.0142385	-0.0133186	3.74492	0.0151889	-0.0148398	3.76541	0.0205508	-0.0128687
3.70904	0.0138083	-0.013152	3.72465	0.0144112	-0.014915	3.74492	0.0200102	-0.0130263
3.68916	0.0127236	-0.0130808	3.70461	0.0135509	-0.0151246	3.72465	0.0194321	-0.0135229
3.66949	0.0118903	-0.0127333	3.68477	0.0128027	-0.015242	3.70461	0.0185906	-0.0138025
3.64895	0.012016	-0.012414	3.66515	0.011939	-0.015276	3.68477	0.0178148	-0.0139982
3.62865	0.0107941	-0.0121237	3.64466	0.0112836	-0.0147318	3.66515	0.0170087	-0.0143346
3.60856	0.0115117	-0.0113691	3.62546	0.0109271	-0.0147137	3.64466	0.0163175	-0.0142979
3.5887	0.0123898	-0.0108558	3.60541	0.0107825	-0.014021	3.62546	0.0159632	-0.0142303
3.56906	0.0122619	-0.0110247	3.58559	0.0108796	-0.013637	3.60541	0.0156883	-0.0138723
3.54963	0.0145736	-0.0112795	3.56495	0.0113614	-0.0134801	3.58559	0.0157806	-0.013613
3.5294	0.0145041	-0.0128001	3.54556	0.0123031	-0.0138039	3.56495	0.0162861	-0.0135397
3.50941	0.0150597	-0.0136481	3.52538	0.0130153	-0.0141484	3.54556	0.0167611	-0.0134783
3.48963	0.0159698	-0.0151532	3.50543	0.0137468	-0.0151294	3.52538	0.0176022	-0.0144068
3.46911	0.0161902	-0.017244	3.48571	0.0145086	-0.0166344	3.50543	0.0186817	-0.015785
3.44883	0.015586	-0.0191827	3.46523	0.0148356	-0.0185292	3.48571	0.0191652	-0.0173373
3.42973	0.0152841	-0.0209493	3.44499	0.0146361	-0.0201666	3.46523	0.0193109	-0.0190773
3.40897	0.0140279	-0.0226847	3.42499	0.0140846	-0.0220327	3.44499	0.0191333	-0.0210294
3.38938	0.0137602	-0.0242225	3.40522	0.0131009	-0.0235754	3.42499	0.0184522	-0.0227952
3.36911	0.0121716	-0.0257613	3.38568	0.0118253	-0.0251313	3.40522	0.0176238	-0.0245073
3.34907	0.00997237	-0.0270196	3.36544	0.0104241	-0.0265771	3.38568	0.0160886	-0.0261441
3.32927	0.0085177	-0.0278366	3.34545	0.00880595	-0.02736	3.36544	0.0146078	-0.0276446
3.3097	0.00622576	-0.0285007	3.32569	0.00723164	-0.0280785	3.34545	0.013029	-0.0285917
3.28948	0.00332423	-0.0290835	3.30528	0.00540136	-0.0287288	3.32569	0.0113201	-0.0293326
3.26952	0.0016293	-0.0294294	3.28512	0.00362503	-0.0293217	3.30528	0.0096964	-0.0299522
3.24979	-0.00111934	-0.0295404	3.26521	0.00198914	-0.030018	3.28512	0.00792943	-0.0307886
3.22946	-0.00190413	-0.0293095	3.24553	3.6375e-05	-0.0304233	3.26521	0.00631795	-0.031821
3.20938	-0.00448824	-0.0289963	3.22525	-0.0015098	-0.0307308	3.24553	0.00465011	-0.0327272
3.18955	-0.00510702	-0.0286753	3.20523	-0.00310396	-0.0313517	3.22525	0.00297853	-0.0333324
3.16915	-0.00704422	-0.0288121	3.18545	-0.00473875	-0.0318393	3.20523	0.00129538	-0.0341342
3.14981	-0.00846199	-0.0290835	3.16591	-0.00644189	-0.0326005	3.18545	-0.000374594	-0.0350242
3.12991	-0.0108575	-0.0289706	3.14581	-0.00888747	-0.0331761	3.18463	-0.000469137	-0.035075
3.10949	-0.0132674	-0.0285607	3.12597	-0.0116979	-0.0334588	3.16429	-0.00269818	-0.0362918
3.08933	-0.015222	-0.0274113	3.10559	-0.0146354	-0.0326025	3.14501	-0.00539777	-0.0373371
3.06943	-0.016622	-0.025837	3.08548	-0.0171431	-0.0314893	3.12439	-0.00865945	-0.0377985
3.04978	-0.0195852	-0.0239536	3.06563	-0.0189511	-0.0298273	3.10481	-0.0119859	-0.0377934
3.02964	-0.0181246	-0.0221797	3.04603	-0.0208095	-0.0279162	3.08471	-0.014894	-0.0363432
3.00977	-0.0190881	-0.0208216	3.02594	-0.0217359	-0.0262917	3.06487	-0.0172489	-0.0343144
2.98943	-0.0198493	-0.0199265	3.00539	-0.0228093	-0.0248826	3.04453	-0.0191235	-0.0323682
2.97008	-0.0199333	-0.019494	2.98583	-0.0233775	-0.0237243	3.02446	-0.0205148	-0.0306036
2.94957	-0.0206571	-0.0192949	2.96581	-0.0241924	-0.0225932	3.00466	-0.021593	-0.0289454
2.93004	-0.0209918	-0.0185967	2.94606	-0.0249128	-0.0220879	2.98511	-0.0225994	-0.0273449
2.91008	-0.0231287	-0.0179151	2.92589	-0.0262706	-0.0217917	2.9651	-0.0234936	-0.0262482
2.88971	-0.0250791	-0.0169385	2.90598	-0.028625	-0.0210096	2.94466	-0.0245185	-0.0256204
2.86963	-0.0270049	-0.0146588	2.88567	-0.030568	-0.0189484	2.92519	-0.0258389	-0.0252759
2.84983	-0.0287077	-0.0118861	2.86565	-0.0326977	-0.0159344	2.90462	-0.0283159	-0.0238048
2.82965	-0.0286848	-0.00884876	2.8459	-0.0339548	-0.0126929	2.885	-0.0307705	-0.0216117
2.80975	-0.0284809	-0.00594886	2.82578	-0.0343748	-0.00938365	2.86499	-0.0326747	-0.0183422
2.79014	-0.0281384	-0.00308199	2.80593	-0.033682	-0.00624069	2.84525	-0.0339256	-0.0141984
2.77017	-0.0265086	-0.00048639	2.78574	-0.0324072	-0.00292984	2.82513	-0.0336569	-0.0103145
2.74988	-0.0244358	0.00131695	2.76584	-0.0308252	-0.0003263	2.80466	-0.032874	-0.00658154
2.72988	-0.0228146	0.00215571	2.74622	-0.0284433	0.00165233	2.78512	-0.0315718	-0.00379675
2.71017	-0.0217155	0.00286745	2.72628	-0.0265862	0.00242272	2.76522	-0.0296389	-0.00063835
2.69016	-0.0204852	0.00300044	2.70603	-0.0254478	0.00261189	2.745	-0.027184	0.000974545
2.66987	-0.0199941	0.0033024	2.68608	-0.0243826	0.00298811	2.72508	-0.0250638	0.00163942
2.64988	-0.0195258	0.0036451	2.66585	-0.0239304	0.00310465	2.70485	-0.0237591	0.00192789
2.63019	-0.0194285	0.00422725	2.64592	-0.0230635	0.00340262	2.68492	-0.0230025	0.00223261
2.61024	-0.0182904	0.00521574	2.62629	-0.0225985	0.00429919	2.66528	-0.0223512	0.00266578
2.59005	-0.0176745	0.00649557	2.60585	-0.0219282	0.00544852	2.64536	-0.0217932	0.00330907
2.57017	-0.0162049	0.00779083	2.58626	-0.0210909	0.00655337	2.62517	-0.0211529	0.00385303
2.55006	-0.0147616	0.00844167	2.56591	-0.0195547	0.0073846	2.6053	-0.0204176	0.00493133
2.53027	-0.0120472	0.00732724	2.54639	-0.0175571	0.00794231	2.58518	-0.0194886	0.0059257
2.51027	-0.0114252	0.00571611	2.52614	-0.0155088	0.00725648	2.56538	-0.0179429	0.0068652
2.49009	-0.0109708	0.00435208	2.50621	-0.0143368	0.00590714	2.54535	-0.0158592	0.0071518
2.47023	-0.0103862	0.00382388	2.48609	-0.0140258	0.00467416	2.52511	-0.0140278	0.00636536
2.4502	-0.0112057	0.00355492	2.4663	-0.0142073	0.003816	2.5052	-0.0129423	0.00493395
2.43049	-0.0112079	0.00383353	2.44633	-0.0146195	0.0033527	2.4851	-0.0124742	0.00388026
2.41016	-0.0114016	0.00426835	2.4262	-0.014823	0.00363203	2.46531	-0.0128929	0.00285149
2.39016	-0.010372	0.00416493	2.40641	-0.0149818	0.00413331	2.44536	-0.0131844	0.00238326
2.37049	-0.0109051	0.00425391	2.38648	-0.0145681	0.0040897	2.42525	-0.0133817	0.00239642
2.35026	-0.0104708	0.00402222	2.36642	-0.0144586	0.00409938	2.40548	-0.0133339	0.00255387
2.33036	-0.0106243	0.00373458	2.34625	-0.0145385	0.00357866	2.38556	-0.0132083	0.00252547
2.31037	-0.0104729	0.00358893	2.32642	-0.0139925	0.00351928	2.36551	-0.0131343	0.00243552
2.29029	-0.010284	0.00359567	2.3065	-0.0139096	0.00338724	2.34536	-0.0128222	0.00220389
2.27056	-0.0101095	0.00395724	2.28649	-0.014154	0.00332912	2.32555	-0.0129605	0.0020843
2.25035	-0.0100761	0.00414574	2.26641	-0.0141407	0.0036237	2.30521	-0.013033	0.00208335
2.2305	-0.00958275	0.00414282	2.24627	-0.0140737	0.00358421	2.28565	-0.0129689	0.00170881
2.2106	-0.00952115	0.00380252	2.22649	-0.0139045	0.00359557	2.26558	-0.0131827	0.00183007
2.19066	-0.00892375	0.0031983	2.20666	-0.014073	0.00335465	2.24546	-0.0131134	0.00197213
2.17032	-0.0104005	0.00322656	2.18641	-0.0140521	0.00302354	2.22569	-0.0129439	0.00189608
2.15036	-0.00941652	0.00251604	2.16653	-0.0142931	0.00289914	2.20548	-0.0132052	0.00169211
2.13039	-0.0101417	0.00266671	2.14663	-0.0143769	0.00274887	2.18564	-0.0131677	0.00145362
2.11043	-0.010058	0.00319843	2.12673	-0.0143023	0.0029427	2.16539	-0.0131675	0.00134367
2.09048	-0.0105476	0.00356572	2.10648	-0.0148876	0.00293696	2.14551	-0.0136586	0.00109344
2.07057	-0.0105168	0.00388347	2.08661	-0.014569	0.00304	2.12563	-0.0142297	0.00125573
2.05069	-0.010136	0.00336814	2.06677	-0.0145718	0.00347658	2.10576	-0.0140434	0.00129593
2.03052	-0.0102949	0.00304499	2.04662	-0.015099	0.00379874	2.08556	-0.0145852	0.00131262
2.01075	-0.0104521	0.00316525	2.02653	-0.015071	0.00375635	2.06573	-0.0143643	0.00168452
1.99071	-0.0105706	0.0026864	2.00651	-0.015264	0.00317629	2.04561	-0.0146884	0.00189053
1.97076	-0.0102359	0.0022124	1.98656	-0.0152667	0.00316386	2.02554	-0.0148432	0.00205135
1.95059	-0.0105665	0.00231128	1.96669	-0.0154683	0.00298222	2.00586	-0.0149696	0.0015779
1.93083	-0.0109003	0.00207009	1.94661	-0.0156891	0.00258831	1.98561	-0.0153197	0.00184688
1.91087	-0.0117068	0.0027304	1.92663	-0.0162635	0.00282838	1.96576	-0.0151199	0.00152995
1.89075	-0.0118924	0.00263392	1.90676	-0.0169864	0.00289534	1.94569	-0.0160414	0.0013082
1.87076	-0.012961	0.00287724	1.90588	-0.0168781	0.00291223	1.92573	-0.0166082	0.00110206
1.85092	-0.012417	0.00265875	1.88586	-0.0178095	0.00316253	1.90588	-0.0169599	0.000889712
1.83068	-0.0143183	0.00338273	1.86597	-0.0187654	0.00320983	1.88586	-0.0179813	0.00117444
1.81088	-0.0134328	0.00331588	1.84595	-0.0194072	0.00373288	1.86597	-0.0189254	0.00179232
1.79072	-0.0137211	0.00374481	1.82609	-0.0202406	0.00450444	1.84595	-0.0198516	0.00252061
1.77075	-0.013065	0.00423719	1.80586	-0.0208069	0.00528963	1.82609	-0.0209806	0.00362392
1.76974	-0.0140805	0.00459661	1.78607	-0.0210455	0.00618524	1.80586	-0.0213086	0.0046124
1.74975	-0.0144703	0.00523553	1.76596	-0.0214356	0.0070111	1.78607	-0.0216926	0.00587937
1.72971	-0.0144683	0.00570438	1.74605	-0.021248	0.00764388	1.76596	-0.0220777	0.00669651
1.7099	-0.0148239	0.00610429	1.7261	-0.0216501	0.0084639	1.74605	-0.0221061	0.00752912
1.68984	-0.0151966	0.00657434	1.70613	-0.0222264	0.0091051	1.7261	-0.0227479	0.00842224
1.66979	-0.0159714	0.00721505	1.68616	-0.0230465	0.00989742	1.70613	-0.0232657	0.00942865
1.64978	-0.0165142	0.00778353	1.6662	-0.0236374	0.0110889	1.68616	-0.024044	0.0103988
1.62981	-0.0168379	0.00878775	1.64605	-0.0242084	0.0121414	1.6662	-0.0249443	0.0118938
1.6099	-0.0171877	0.0101826	1.62617	-0.0250568	0.0137291	1.64605	-0.0255175	0.0131569
1.58986	-0.0174815	0.0116732	1.60615	-0.0251735	0.0161213	1.62617	-0.0262373	0.0154886
1.56992	-0.0174808	0.0130645	1.5862	-0.0253903	0.0182309	1.60615	-0.0266314	0.0181816
1.54988	-0.0173532	0.0146921	1.56614	-0.025086	0.0201696	1.5862	-0.0265081	0.0210031
1.52997	-0.01655	0.0165048	1.54621	-0.0247065	0.0223617	1.56614	-0.0260006	0.0235774
1.51002	-0.0160136	0.0181244	1.5262	-0.0235061	0.0247702	1.54621	-0.0254514	0.0262586
1.49004	-0.0151103	0.0196942	1.50616	-0.0222221	0.0270956	1.5262	-0.0241106	0.0293128
1.47006	-0.0139025	0.0213073	1.48629	-0.0204317	0.029584	1.50616	-0.0226784	0.0317442
1.4501	-0.012054	0.0234456	1.46623	-0.0180624	0.0317522	1.48629	-0.0202701	0.0347662
1.43001	-0.0105903	0.0246662	1.44637	-0.0155027	0.0338551	1.46623	-0.0175989	0.0375957
1.41015	-0.00865341	0.0255443	1.42639	-0.0124336	0.0348043	1.44637	-0.0142958	0.0402118
1.39006	-0.00636314	0.0256523	1.40631	-0.00950635	0.0360044	1.42639	-0.0110469	0.0421682
1.37007	-0.00405116	0.0260444	1.38632	-0.00663138	0.0354478	1.40631	-0.00746418	0.0431494
1.35021	-0.00210356	0.0261614	1.36645	-0.00371376	0.0357305	1.38632	-0.00452493	0.042374
1.33021	0.000341552	0.0265089	1.3464	-0.000729738	0.0351173	1.36645	-0.00118443	0.0427054
1.31023	0.00256562	0.025751	1.3265	0.00221819	0.0352662	1.3464	0.00219837	0.0418525
1.30402	0.00269775	0.0254681	1.3065	0.00499774	0.0341839	1.3265	0.0061798	0.0418089
1.28402	0.00501293	0.02521	1.30402	0.00571765	0.0340049	1.3065	0.0089287	0.0402212
1.2641	0.00714332	0.0246331	1.28402	0.00847552	0.0335181	1.30402	0.00928765	0.0398632
1.24404	0.00871891	0.0238984	1.2641	0.0109342	0.0315458	1.28402	0.012382	0.039252
1.22413	0.0101067	0.0217504	1.24404	0.0133419	0.0299662	1.2641	0.0151575	0.0375123
1.20414	0.0121749	0.0199519	1.22413	0.0150453	0.0271889	1.24404	0.0177848	0.0352951
1.18411	0.0134827	0.0177096	1.20414	0.0166288	0.0246789	1.22413	0.0195535	0.0314157
1.1642	0.0137447	0.0162539	1.18411	0.0176819	0.0219512	1.20414	0.0210612	0.0281511
1.1442	0.0145084	0.0140875	1.1642	0.0185148	0.0192817	1.18411	0.0221023	0.024707
1.12416	0.0145407	0.012764	1.1442	0.0188985	0.0171387	1.1642	0.0225428	0.0217846
1.10422	0.0152827	0.0112247	1.12416	0.0189829	0.0149323	1.1442	0.023023	0.0190094
1.08421	0.0145874	0.00969348	1.10422	0.0189482	0.0131744	1.12416	0.0230595	0.0168576
1.06428	0.0134444	0.00820962	1.08421	0.0187533	0.011414	1.10422	0.0225369	0.0143048
1.04427	0.0137656	0.00711956	1.06428	0.0179201	0.00873647	1.08421	0.0220654	0.0124054
1.02433	0.0131413	0.00555832	1.04427	0.0169785	0.00727799	1.06428	0.0209872	0.00959461
1.00431	0.0124161	0.00422593	1.02433	0.0159249	0.00553454	1.04427	0.0198317	0.00755773
0.98436	0.012042	0.00307568	1.00431	0.0149847	0.0044796	1.02433	0.0185736	0.00546751
0.96436	0.0111917	0.0026318	0.98436	0.0140556	0.00342047	1.00431	0.017225	0.00426814
0.94437	0.0103385	0.00222237	0.96436	0.0129294	0.00292857	0.98436	0.0161984	0.0032006
0.92442	0.00940957	0.00190702	0.94437	0.0120789	0.00204893	0.96436	0.0151137	0.00251231
0.90438	0.00906525	0.00132664	0.92442	0.0113302	0.00194387	0.94437	0.0139609	0.00182008
0.88443	0.00911303	0.00106487	0.90438	0.0105774	0.00160744	0.92442	0.0131936	0.00183442
0.86443	0.0083151	0.000804376	0.88443	0.0087944	0.00151196	0.90438	0.01205	0.00108111
0.84446	0.0078092	0.000776943	0.86443	0.00893839	0.000927308	0.88443	0.0110073	0.00096904
0.82451	0.00759704	0.000499754	0.84446	0.00851098	0.000672777	0.86443	0.0103435	0.000548587
0.80448	0.00642283	0.000535527	0.82451	0.00741351	0.000556078	0.84446	0.00954982	0.000236771
0.78451	0.00578772	0.000470435	0.80448	0.00750497	0.000637467	0.82451	0.0088536	6.45834e-05
0.76456	0.00586268	0.000226452	0.78451	0.00662146	0.000457508	0.80448	0.00850839	7.32609e-05
0.74457	0.00560451	0.000338338	0.76456	0.00583327	0.000667578	0.78451	0.00765781	0.00017385
0.72458	0.00563232	6.62218e-05	0.74457	0.00567937	0.000213307	0.76456	0.00755994	3.68383e-05
0.7046	0.00529604	0.000167704	0.72458	0.00537084	0.000388124	0.74457	0.0066582	1.99899e-05
			0.7046	0.00470566	0.00040242	0.72458	0.0068448	9.58656e-05
						0.7046	0.00580294	0.000232046

## Sheet: IR k
CeYIG(100)		CeYIG(110)		CeYIG(111)
E(eV)	k	E(eV)	k	E(eV)	k
1.24	0.03974	1.24	0.025448	1.24	0.024908
1.23963	0.039727	1.23963	0.025354	1.23963	0.024753
1.23913	0.03971	1.23913	0.02523	1.23913	0.024548
1.23876	0.039697	1.23876	0.025137	1.23876	0.024395
1.23827	0.039679	1.23827	0.025014	1.23827	0.024193
1.23777	0.039662	1.23777	0.024891	1.23777	0.023993
1.23728	0.039644	1.23728	0.024769	1.23728	0.023795
1.23678	0.039627	1.23678	0.024648	1.23678	0.023599
1.23629	0.03961	1.23629	0.024528	1.23629	0.023404
1.2358	0.039593	1.2358	0.024408	1.2358	0.023211
1.23531	0.039575	1.23531	0.024289	1.23531	0.02302
1.23494	0.039562	1.23494	0.0242	1.23494	0.022878
1.23444	0.039545	1.23444	0.024082	1.23444	0.02269
1.23395	0.039528	1.23395	0.023965	1.23395	0.022504
1.23346	0.039511	1.23346	0.023848	1.23346	0.022319
1.23297	0.039494	1.23297	0.023732	1.23297	0.022136
1.23248	0.039476	1.23248	0.023617	1.23248	0.021954
1.23199	0.039459	1.23199	0.023502	1.23199	0.021775
1.2315	0.039442	1.2315	0.023388	1.2315	0.021596
1.23101	0.039425	1.23101	0.023275	1.23101	0.02142
1.23052	0.039408	1.23052	0.023162	1.23052	0.021245
1.23016	0.039395	1.23016	0.023078	1.23016	0.021115
1.22967	0.039378	1.22967	0.022966	1.22967	0.020942
1.22918	0.039361	1.22918	0.022855	1.22918	0.020772
1.2287	0.039344	1.2287	0.022745	1.2287	0.020602
1.22821	0.039327	1.22821	0.022635	1.22821	0.020435
1.22772	0.03931	1.22772	0.022526	1.22772	0.020269
1.22724	0.039294	1.22724	0.022418	1.22724	0.020104
1.22675	0.039277	1.22675	0.02231	1.22675	0.019941
1.22627	0.03926	1.22627	0.022203	1.22627	0.019779
1.22578	0.039243	1.22578	0.022096	1.22578	0.019618
1.2253	0.039226	1.2253	0.02199	1.2253	0.01946
1.22481	0.039209	1.22481	0.021884	1.22481	0.019302
1.22433	0.039193	1.22433	0.021779	1.22433	0.019146
1.22385	0.039176	1.22385	0.021675	1.22385	0.018991
1.22336	0.039159	1.22336	0.021571	1.22336	0.018838
1.22288	0.039142	1.22288	0.021468	1.22288	0.018686
1.2224	0.039126	1.2224	0.021366	1.2224	0.018535
1.22192	0.039109	1.22192	0.021264	1.22192	0.018386
1.22155	0.039097	1.22155	0.021187	1.22155	0.018275
1.22107	0.03908	1.22107	0.021086	1.22107	0.018128
1.22059	0.039063	1.22059	0.020986	1.22059	0.017982
1.22011	0.039047	1.22011	0.020886	1.22011	0.017837
1.21963	0.03903	1.21963	0.020787	1.21963	0.017694
1.21915	0.039014	1.21915	0.020688	1.21915	0.017552
1.21867	0.038997	1.21867	0.02059	1.21867	0.017412
1.21819	0.038981	1.21819	0.020492	1.21819	0.017272
1.21772	0.038964	1.21772	0.020395	1.21772	0.017134
1.21724	0.038948	1.21724	0.020298	1.21724	0.016997
1.21676	0.038931	1.21676	0.020202	1.21676	0.016861
1.21628	0.038915	1.21628	0.020106	1.21628	0.016727
1.21581	0.038898	1.21581	0.020011	1.21581	0.016593
1.21533	0.038882	1.21533	0.019917	1.21533	0.016461
1.21485	0.038866	1.21485	0.019823	1.21485	0.01633
1.21438	0.038849	1.21438	0.019729	1.21438	0.0162
1.2139	0.038833	1.2139	0.019636	1.2139	0.016071
1.21331	0.038813	1.21331	0.019521	1.21331	0.015912
1.21283	0.038796	1.21283	0.019429	1.21283	0.015785
1.21236	0.03878	1.21236	0.019337	1.21236	0.01566
1.21188	0.038764	1.21188	0.019247	1.21188	0.015536
1.21141	0.038748	1.21141	0.019156	1.21141	0.015413
1.21094	0.038732	1.21094	0.019066	1.21094	0.015291
1.21046	0.038715	1.21046	0.018977	1.21046	0.01517
1.20999	0.038699	1.20999	0.01889	1.20999	0.015052
1.20999	0.038699	1.20999	0.018888	1.20999	0.01505
1.20952	0.038683	1.20952	0.0188	1.20952	0.014931
1.20905	0.038667	1.20905	0.018712	1.20905	0.014814
1.20858	0.038651	1.20858	0.018624	1.20858	0.014697
1.20811	0.038635	1.20811	0.018538	1.20811	0.014581
1.20764	0.038619	1.20764	0.018451	1.20764	0.014466
1.20717	0.038603	1.20717	0.018365	1.20717	0.014352
1.2067	0.038587	1.2067	0.018279	1.2067	0.01424
1.20623	0.038571	1.20623	0.018194	1.20623	0.014128
1.20576	0.038555	1.20576	0.01811	1.20576	0.014017
1.20529	0.038539	1.20529	0.018026	1.20529	0.013907
1.2047	0.038519	1.2047	0.017921	1.2047	0.013771
1.20423	0.038503	1.20423	0.017838	1.20423	0.013663
1.20377	0.038487	1.20377	0.017755	1.20377	0.013556
1.2033	0.038471	1.2033	0.017673	1.2033	0.01345
1.20283	0.038455	1.20283	0.017591	1.20283	0.013345
1.20237	0.03844	1.20237	0.01751	1.20237	0.013241
1.2019	0.038424	1.2019	0.017429	1.2019	0.013138
1.20143	0.038408	1.20143	0.017349	1.20143	0.013036
1.20097	0.038392	1.20097	0.017268	1.20097	0.012934
1.2005	0.038376	1.2005	0.017189	1.2005	0.012834
1.19992	0.038357	1.19992	0.01709	1.19992	0.012709
1.19946	0.038341	1.19946	0.017011	1.19946	0.01261
1.19899	0.038325	1.19899	0.016933	1.19899	0.012513
1.19853	0.03831	1.19853	0.016855	1.19853	0.012415
1.19807	0.038294	1.19807	0.016778	1.19807	0.012319
1.1976	0.038279	1.1976	0.016701	1.1976	0.012224
1.19714	0.038263	1.19714	0.016624	1.19714	0.012129
1.19668	0.038247	1.19668	0.016548	1.19668	0.012036
1.1961	0.038228	1.1961	0.016454	1.1961	0.01192
1.19564	0.038212	1.19564	0.016378	1.19564	0.011828
1.19518	0.038197	1.19518	0.016303	1.19518	0.011736
1.19472	0.038181	1.19472	0.016229	1.19472	0.011646
1.19426	0.038166	1.19426	0.016155	1.19426	0.011556
1.1938	0.03815	1.1938	0.016081	1.1938	0.011467
1.19323	0.038131	1.19323	0.01599	1.19323	0.011357
1.19277	0.038116	1.19277	0.015917	1.19277	0.01127
1.19231	0.0381	1.19231	0.015845	1.19231	0.011184
1.19185	0.038085	1.19185	0.015773	1.19185	0.011098
1.19139	0.038069	1.19139	0.015701	1.19139	0.011013
1.19093	0.038054	1.19093	0.01563	1.19093	0.010928
1.19036	0.038035	1.19036	0.015541	1.19036	0.010824
1.1899	0.03802	1.1899	0.015471	1.1899	0.010741
1.18945	0.038004	1.18945	0.015401	1.18945	0.010659
1.18899	0.037989	1.18899	0.015331	1.18899	0.010578
1.18854	0.037974	1.18854	0.015262	1.18854	0.010497
1.18797	0.037955	1.18797	0.015176	1.18797	0.010397
1.18751	0.03794	1.18751	0.015107	1.18751	0.010318
1.18706	0.037924	1.18706	0.015039	1.18706	0.01024
1.1866	0.037909	1.1866	0.014971	1.1866	0.010162
1.18615	0.037894	1.18615	0.014904	1.18615	0.010085
1.18558	0.037875	1.18558	0.01482	1.18558	0.0099892
1.18513	0.03786	1.18513	0.014754	1.18513	0.0099135
1.18468	0.037845	1.18468	0.014687	1.18468	0.0098384
1.18422	0.03783	1.18422	0.014622	1.18422	0.0097639
1.18366	0.037811	1.18366	0.01454	1.18366	0.0096716
1.18321	0.037796	1.18321	0.014475	1.18321	0.0095985
1.18275	0.037781	1.18275	0.01441	1.18275	0.0095261
1.1823	0.037766	1.1823	0.014345	1.1823	0.0094542
1.18185	0.037751	1.18185	0.014281	1.18185	0.0093829
1.18129	0.037732	1.18129	0.014202	1.18129	0.0092946
1.18084	0.037717	1.18084	0.014138	1.18084	0.0092246
1.18039	0.037702	1.18039	0.014075	1.18039	0.0091552
1.18005	0.037689	1.18005	0.014021	1.18005	0.0090954
1.17994	0.037687	1.17994	0.014012	1.17994	0.0090864
1.17938	0.037669	1.17938	0.013935	1.17938	0.0090012
1.17893	0.037654	1.17893	0.013873	1.17893	0.0089337
1.17848	0.037639	1.17848	0.013811	1.17848	0.0088667
1.17792	0.037621	1.17792	0.013734	1.17792	0.0087837
1.17748	0.037606	1.17748	0.013673	1.17748	0.008718
1.17703	0.037591	1.17703	0.013613	1.17703	0.0086528
1.17658	0.037576	1.17658	0.013552	1.17658	0.0085881
1.17602	0.037558	1.17602	0.013478	1.17602	0.008508
1.17558	0.037543	1.17558	0.013418	1.17558	0.0084445
1.17513	0.037528	1.17513	0.013359	1.17513	0.0083816
1.17458	0.03751	1.17458	0.013285	1.17458	0.0083036
1.17413	0.037495	1.17413	0.013226	1.17413	0.0082418
1.17369	0.037481	1.17369	0.013168	1.17369	0.0081805
1.17324	0.037466	1.17324	0.01311	1.17324	0.0081197
1.17269	0.037448	1.17269	0.013038	1.17269	0.0080444
1.17224	0.037433	1.17224	0.012981	1.17224	0.0079847
1.1718	0.037419	1.1718	0.012924	1.1718	0.0079255
1.17125	0.0374	1.17125	0.012853	1.17125	0.0078522
1.17081	0.037386	1.17081	0.012796	1.17081	0.0077941
1.17036	0.037371	1.17036	0.01274	1.17036	0.0077364
1.16981	0.037353	1.16981	0.012671	1.16981	0.007665
1.16937	0.037339	1.16937	0.012615	1.16937	0.0076084
1.16893	0.037324	1.16893	0.01256	1.16893	0.0075523
1.16838	0.037306	1.16838	0.012491	1.16838	0.0074828
1.16794	0.037292	1.16794	0.012437	1.16794	0.0074277
1.1675	0.037277	1.1675	0.012383	1.1675	0.007373
1.16695	0.037259	1.16695	0.012315	1.16695	0.0073053
1.16651	0.037245	1.16651	0.012262	1.16651	0.0072516
1.16607	0.03723	1.16607	0.012208	1.16607	0.0071984
1.16552	0.037213	1.16552	0.012142	1.16552	0.0071324
1.16509	0.037198	1.16509	0.012089	1.16509	0.0070801
1.16454	0.03718	1.16454	0.012024	1.16454	0.0070154
1.1641	0.037166	1.1641	0.011972	1.1641	0.006964
1.16366	0.037152	1.16366	0.01192	1.16366	0.0069131
1.16312	0.037134	1.16312	0.011855	1.16312	0.00685
1.16268	0.03712	1.16268	0.011804	1.16268	0.0068
1.16214	0.037102	1.16214	0.01174	1.16214	0.0067381
1.1617	0.037088	1.1617	0.011689	1.1617	0.006689
1.16127	0.037074	1.16127	0.011639	1.16127	0.0066403
1.16072	0.037056	1.16072	0.011576	1.16072	0.0065799
1.16029	0.037042	1.16029	0.011526	1.16029	0.0065321
1.15975	0.037024	1.15975	0.011464	1.15975	0.0064729
1.15931	0.03701	1.15931	0.011415	1.15931	0.0064259
1.15888	0.036996	1.15888	0.011366	1.15888	0.0063793
1.15834	0.036978	1.15834	0.011305	1.15834	0.0063215
1.1579	0.036964	1.1579	0.011257	1.1579	0.0062758
1.15736	0.036947	1.15736	0.011196	1.15736	0.0062191
1.15693	0.036933	1.15693	0.011148	1.15693	0.0061741
1.1565	0.036919	1.1565	0.011101	1.1565	0.0061295
1.15596	0.036901	1.15596	0.011041	1.15596	0.0060743
1.15553	0.036887	1.15553	0.010994	1.15553	0.0060305
1.15499	0.03687	1.15499	0.010936	1.15499	0.0059762
1.15456	0.036856	1.15456	0.010889	1.15456	0.0059332
1.15403	0.036839	1.15403	0.010831	1.15403	0.0058799
1.1536	0.036825	1.1536	0.010785	1.1536	0.0058376
1.15306	0.036807	1.15306	0.010727	1.15306	0.0057853
1.15263	0.036794	1.15263	0.010682	1.15263	0.0057438
1.1521	0.036776	1.1521	0.010625	1.1521	0.0056924
1.15167	0.036762	1.15167	0.01058	1.15167	0.0056516
1.15124	0.036749	1.15124	0.010535	1.15124	0.0056111
1.15071	0.036731	1.15071	0.010479	1.15071	0.005561
1.15028	0.036718	1.15028	0.010435	1.15028	0.0055213
1.14996	0.036709	1.14996	0.010406	1.14996	0.0054955
1.14975	0.036701	1.14975	0.01038	1.14975	0.005472
1.14932	0.036687	1.14932	0.010336	1.14932	0.005433
1.14879	0.03667	1.14879	0.010281	1.14879	0.0053846
1.14836	0.036656	1.14836	0.010238	1.14836	0.0053463
1.14783	0.036639	1.14783	0.010184	1.14783	0.0052988
1.1474	0.036625	1.1474	0.010141	1.1474	0.0052611
1.14687	0.036608	1.14687	0.010088	1.14687	0.0052144
1.14645	0.036595	1.14645	0.010045	1.14645	0.0051774
1.14592	0.036578	1.14592	0.0099926	1.14592	0.0051315
1.1455	0.036564	1.1455	0.0099507	1.1455	0.0050952
1.14497	0.036547	1.14497	0.0098985	1.14497	0.0050501
1.14454	0.036533	1.14454	0.009857	1.14454	0.0050144
1.14402	0.036517	1.14402	0.0098054	1.14402	0.0049701
1.14349	0.0365	1.14349	0.0097541	1.14349	0.0049263
1.14307	0.036486	1.14307	0.0097133	1.14307	0.0048915
1.14254	0.036469	1.14254	0.0096626	1.14254	0.0048484
1.14212	0.036456	1.14212	0.0096223	1.14212	0.0048143
1.14159	0.036439	1.14159	0.0095721	1.14159	0.0047719
1.14117	0.036426	1.14117	0.0095322	1.14117	0.0047384
1.14065	0.036409	1.14065	0.0094826	1.14065	0.0046968
1.14023	0.036396	1.14023	0.0094432	1.14023	0.0046638
1.13971	0.036379	1.13971	0.0093941	1.13971	0.0046229
1.13918	0.036362	1.13918	0.0093454	1.13918	0.0045825
1.13876	0.036349	1.13876	0.0093066	1.13876	0.0045504
1.13824	0.036332	1.13824	0.0092584	1.13824	0.0045106
1.13782	0.036319	1.13782	0.00922	1.13782	0.0044791
1.1373	0.036302	1.1373	0.0091723	1.1373	0.00444
1.13688	0.036289	1.13688	0.0091344	1.13688	0.004409
1.13636	0.036272	1.13636	0.0090872	1.13636	0.0043706
1.13584	0.036256	1.13584	0.0090403	1.13584	0.0043325
1.13543	0.036243	1.13543	0.009003	1.13543	0.0043023
1.13491	0.036226	1.13491	0.0089566	1.13491	0.004265
1.13449	0.036213	1.13449	0.0089197	1.13449	0.0042353
1.13397	0.036197	1.13397	0.0088738	1.13397	0.0041986
1.13346	0.03618	1.13346	0.0088283	1.13346	0.0041622
1.13304	0.036167	1.13304	0.008792	1.13304	0.0041333
1.13252	0.036151	1.13252	0.0087469	1.13252	0.0040975
1.13211	0.036137	1.13211	0.008711	1.13211	0.0040692
1.13159	0.036121	1.13159	0.0086664	1.13159	0.004034
1.13108	0.036105	1.13108	0.008622	1.13108	0.0039992
1.13066	0.036092	1.13066	0.0085868	1.13066	0.0039716
1.13015	0.036075	1.13015	0.0085429	1.13015	0.0039374
1.12963	0.036059	1.12963	0.0084993	1.12963	0.0039035
1.12922	0.036046	1.12922	0.0084646	1.12922	0.0038766
1.12871	0.03603	1.12871	0.0084215	1.12871	0.0038432
1.1282	0.036014	1.1282	0.0083786	1.1282	0.0038102
1.12779	0.036001	1.12779	0.0083445	1.12779	0.0037841
1.12727	0.035985	1.12727	0.0083021	1.12727	0.0037516
1.12676	0.035969	1.12676	0.0082599	1.12676	0.0037195
1.12635	0.035956	1.12635	0.0082264	1.12635	0.003694
1.12584	0.03594	1.12584	0.0081847	1.12584	0.0036624
1.12533	0.035924	1.12533	0.0081432	1.12533	0.0036311
1.12492	0.035911	1.12492	0.0081102	1.12492	0.0036063
1.12441	0.035895	1.12441	0.0080692	1.12441	0.0035755
1.1239	0.035879	1.1239	0.0080284	1.1239	0.003545
1.12349	0.035866	1.12349	0.007996	1.12349	0.0035209
1.12298	0.03585	1.12298	0.0079557	1.12298	0.0034909
1.12248	0.035834	1.12248	0.0079156	1.12248	0.0034612
1.12197	0.035818	1.12197	0.0078757	1.12197	0.0034318
1.12156	0.035805	1.12156	0.007844	1.12156	0.0034085
1.12106	0.035789	1.12106	0.0078046	1.12106	0.0033796
1.12055	0.035774	1.12055	0.0077654	1.12055	0.003351
1.12014	0.035761	1.12014	0.0077342	1.12014	0.0033282
1.12004	0.035756	1.12004	0.0077231	1.12004	0.0033202
1.11964	0.035745	1.11964	0.0076954	1.11964	0.0033001
1.11913	0.035729	1.11913	0.0076569	1.11913	0.0032722
1.11863	0.035714	1.11863	0.0076185	1.11863	0.0032446
1.11823	0.035701	1.11823	0.007588	1.11823	0.0032226
1.11772	0.035685	1.11772	0.0075501	1.11772	0.0031955
1.11722	0.035669	1.11722	0.0075124	1.11722	0.0031686
1.11671	0.035654	1.11671	0.0074749	1.11671	0.0031419
1.11631	0.035641	1.11631	0.0074451	1.11631	0.0031207
1.11581	0.035626	1.11581	0.0074081	1.11581	0.0030945
1.11531	0.03561	1.11531	0.0073712	1.11531	0.0030685
1.11481	0.035594	1.11481	0.0073345	1.11481	0.0030428
1.11441	0.035582	1.11441	0.0073054	1.11441	0.0030224
1.11391	0.035566	1.11391	0.0072691	1.11391	0.0029971
1.11341	0.035551	1.11341	0.0072331	1.11341	0.002972
1.11291	0.035535	1.11291	0.0071972	1.11291	0.0029472
1.11241	0.03552	1.11241	0.0071616	1.11241	0.0029226
1.11201	0.035507	1.11201	0.0071333	1.11201	0.002903
1.11151	0.035492	1.11151	0.007098	1.11151	0.0028788
1.11101	0.035476	1.11101	0.007063	1.11101	0.0028548
1.11051	0.035461	1.11051	0.0070281	1.11051	0.0028311
1.11002	0.035446	1.11002	0.0069935	1.11002	0.0028075
1.10962	0.035433	1.10962	0.0069659	1.10962	0.0027889
1.10912	0.035418	1.10912	0.0069316	1.10912	0.0027657
1.10863	0.035403	1.10863	0.0068976	1.10863	0.0027428
1.10813	0.035387	1.10813	0.0068637	1.10813	0.00272
1.10764	0.035372	1.10764	0.00683	1.10764	0.0026975
1.10714	0.035357	1.10714	0.0067965	1.10714	0.0026752
1.10675	0.035344	1.10675	0.0067698	1.10675	0.0026575
1.10625	0.035329	1.10625	0.0067367	1.10625	0.0026355
1.10576	0.035314	1.10576	0.0067038	1.10576	0.0026138
1.10527	0.035299	1.10527	0.006671	1.10527	0.0025922
1.10478	0.035284	1.10478	0.0066384	1.10478	0.0025709
1.10428	0.035268	1.10428	0.006606	1.10428	0.0025497
1.10389	0.035256	1.10389	0.0065803	1.10389	0.0025329
1.1034	0.035241	1.1034	0.0065482	1.1034	0.0025121
1.10291	0.035226	1.10291	0.0065163	1.10291	0.0024915
1.10242	0.035211	1.10242	0.0064847	1.10242	0.0024711
1.10193	0.035196	1.10193	0.0064532	1.10193	0.0024508
1.10144	0.035181	1.10144	0.0064218	1.10144	0.0024308
1.10095	0.035166	1.10095	0.0063907	1.10095	0.0024109
1.10046	0.035151	1.10046	0.0063597	1.10046	0.0023912
1.09997	0.035136	1.09997	0.006329	1.09997	0.0023716
1.09958	0.035124	1.09958	0.0063045	1.09958	0.0023561
1.0991	0.035109	1.0991	0.006274	1.0991	0.0023369
1.09861	0.035094	1.09861	0.0062437	1.09861	0.0023179
1.09812	0.035079	1.09812	0.0062136	1.09812	0.002299
1.09764	0.035064	1.09764	0.0061836	1.09764	0.0022803
1.09715	0.035049	1.09715	0.0061538	1.09715	0.0022618
1.09667	0.035035	1.09667	0.0061242	1.09667	0.0022434
1.09618	0.03502	1.09618	0.0060948	1.09618	0.0022252
1.0957	0.035005	1.0957	0.0060655	1.0957	0.0022072
1.09521	0.03499	1.09521	0.0060364	1.09521	0.0021893
1.09473	0.034975	1.09473	0.0060075	1.09473	0.0021716
1.09425	0.034961	1.09425	0.0059787	1.09425	0.0021541
1.09376	0.034946	1.09376	0.0059501	1.09376	0.0021367
1.09328	0.034931	1.09328	0.0059216	1.09328	0.0021194
1.0928	0.034917	1.0928	0.0058933	1.0928	0.0021024
1.09232	0.034902	1.09232	0.0058652	1.09232	0.0020854
1.09184	0.034887	1.09184	0.0058372	1.09184	0.0020686
1.09145	0.034876	1.09145	0.005815	1.09145	0.0020553
1.09097	0.034861	1.09097	0.0057873	1.09097	0.0020388
1.09049	0.034846	1.09049	0.0057597	1.09049	0.0020224
1.09001	0.034832	1.09001	0.0057324	1.09001	0.0020062
1.09001	0.034831	1.09001	0.0057316	1.09001	0.0020058
1.08954	0.034817	1.08954	0.0057051	1.08954	0.0019901
1.08906	0.034803	1.08906	0.0056781	1.08906	0.0019742
1.08858	0.034788	1.08858	0.0056511	1.08858	0.0019584
1.0881	0.034774	1.0881	0.0056244	1.0881	0.0019428
1.08762	0.034759	1.08762	0.0055977	1.08762	0.0019273
1.08715	0.034745	1.08715	0.0055713	1.08715	0.0019119
1.08667	0.03473	1.08667	0.005545	1.08667	0.0018966
1.0861	0.034713	1.0861	0.0055136	1.0861	0.0018785
1.08562	0.034699	1.08562	0.0054876	1.08562	0.0018636
1.08515	0.034684	1.08515	0.0054617	1.08515	0.0018488
1.08467	0.03467	1.08467	0.005436	1.08467	0.0018341
1.0842	0.034656	1.0842	0.0054104	1.0842	0.0018195
1.08373	0.034641	1.08373	0.005385	1.08373	0.0018051
1.08325	0.034627	1.08325	0.0053597	1.08325	0.0017908
1.08278	0.034613	1.08278	0.0053346	1.08278	0.0017766
1.08231	0.034599	1.08231	0.0053096	1.08231	0.0017626
1.08184	0.034584	1.08184	0.0052847	1.08184	0.0017487
1.08136	0.03457	1.08136	0.00526	1.08136	0.0017348
1.08089	0.034556	1.08089	0.0052354	1.08089	0.0017212
1.08042	0.034542	1.08042	0.0052109	1.08042	0.0017076
1.07995	0.034528	1.07995	0.0051866	1.07995	0.0016942
1.07948	0.034513	1.07948	0.0051624	1.07948	0.0016808
1.07901	0.034499	1.07901	0.0051384	1.07901	0.0016676
1.07845	0.034482	1.07845	0.0051097	1.07845	0.0016519
1.07798	0.034468	1.07798	0.0050859	1.07798	0.001639
1.07751	0.034454	1.07751	0.0050623	1.07751	0.0016261
1.07704	0.03444	1.07704	0.0050388	1.07704	0.0016134
1.07658	0.034426	1.07658	0.0050155	1.07658	0.0016007
1.07611	0.034412	1.07611	0.0049922	1.07611	0.0015882
1.07564	0.034398	1.07564	0.0049691	1.07564	0.0015758
1.07518	0.034384	1.07518	0.0049461	1.07518	0.0015635
1.07471	0.03437	1.07471	0.0049233	1.07471	0.0015513
1.07415	0.034353	1.07415	0.004896	1.07415	0.0015368
1.07369	0.03434	1.07369	0.0048734	1.07369	0.0015249
1.07322	0.034326	1.07322	0.0048509	1.07322	0.001513
1.07276	0.034312	1.07276	0.0048286	1.07276	0.0015013
1.07229	0.034298	1.07229	0.0048064	1.07229	0.0014896
1.07183	0.034284	1.07183	0.0047843	1.07183	0.0014781
1.07127	0.034267	1.07127	0.0047579	1.07127	0.0014643
1.07081	0.034254	1.07081	0.0047361	1.07081	0.001453
1.07035	0.03424	1.07035	0.0047144	1.07035	0.0014417
1.06989	0.034226	1.06989	0.0046928	1.06989	0.0014306
1.06943	0.034212	1.06943	0.0046713	1.06943	0.0014196
1.06897	0.034199	1.06897	0.00465	1.06897	0.0014086
1.06841	0.034182	1.06841	0.0046245	1.06841	0.0013956
1.06795	0.034168	1.06795	0.0046034	1.06795	0.0013848
1.06749	0.034155	1.06749	0.0045824	1.06749	0.0013742
1.06703	0.034141	1.06703	0.0045615	1.06703	0.0013636
1.06657	0.034127	1.06657	0.0045407	1.06657	0.0013531
1.06602	0.034111	1.06602	0.004516	1.06602	0.0013407
1.06557	0.034098	1.06557	0.0044954	1.06557	0.0013304
1.06511	0.034084	1.06511	0.004475	1.06511	0.0013202
1.06465	0.03407	1.06465	0.0044547	1.06465	0.0013101
1.0641	0.034054	1.0641	0.0044305	1.0641	0.0012981
1.06365	0.034041	1.06365	0.0044105	1.06365	0.0012882
1.06319	0.034027	1.06319	0.0043905	1.06319	0.0012784
1.06274	0.034014	1.06274	0.0043707	1.06274	0.0012686
1.06219	0.033997	1.06219	0.004347	1.06219	0.001257
1.06173	0.033984	1.06173	0.0043274	1.06173	0.0012474
1.06128	0.033971	1.06128	0.0043079	1.06128	0.001238
1.06083	0.033957	1.06083	0.0042885	1.06083	0.0012285
1.06028	0.033941	1.06028	0.0042653	1.06028	0.0012174
1.06001	0.033933	1.06001	0.0042534	1.06001	0.0012116
1.05983	0.033928	1.05983	0.0042462	1.05983	0.0012081
1.05938	0.033914	1.05938	0.0042271	1.05938	0.001199
1.05892	0.033901	1.05892	0.0042081	1.05892	0.0011899
1.05838	0.033885	1.05838	0.0041855	1.05838	0.0011791
1.05793	0.033872	1.05793	0.0041667	1.05793	0.0011702
1.05748	0.033858	1.05748	0.0041481	1.05748	0.0011614
1.05694	0.033842	1.05694	0.0041259	1.05694	0.0011508
1.05649	0.033829	1.05649	0.0041074	1.05649	0.0011422
1.05604	0.033816	1.05604	0.0040891	1.05604	0.0011336
1.0555	0.0338	1.0555	0.0040672	1.0555	0.0011233
1.05505	0.033787	1.05505	0.0040491	1.05505	0.0011149
1.0546	0.033774	1.0546	0.0040311	1.0546	0.0011065
1.05406	0.033758	1.05406	0.0040096	1.05406	0.0010966
1.05362	0.033745	1.05362	0.0039918	1.05362	0.0010884
1.05317	0.033732	1.05317	0.003974	1.05317	0.0010802
1.05263	0.033716	1.05263	0.0039529	1.05263	0.0010705
1.05218	0.033703	1.05218	0.0039354	1.05218	0.0010625
1.05174	0.03369	1.05174	0.003918	1.05174	0.0010546
1.0512	0.033674	1.0512	0.0038972	1.0512	0.0010451
1.05076	0.033661	1.05076	0.00388	1.05076	0.0010373
1.05031	0.033648	1.05031	0.0038628	1.05031	0.0010296
1.04978	0.033632	1.04978	0.0038424	1.04978	0.0010204
1.04934	0.033619	1.04934	0.0038255	1.04934	0.0010128
1.0488	0.033604	1.0488	0.0038053	1.0488	0.0010038
1.04836	0.033591	1.04836	0.0037885	1.04836	0.00099635
1.04792	0.033578	1.04792	0.0037719	1.04792	0.00098896
1.04739	0.033563	1.04739	0.003752	1.04739	0.00098018
1.04694	0.03355	1.04694	0.0037355	1.04694	0.00097292
1.04641	0.033534	1.04641	0.0037159	1.04641	0.00096429
1.04597	0.033521	1.04597	0.0036996	1.04597	0.00095717
1.04553	0.033508	1.04553	0.0036834	1.04553	0.0009501
1.045	0.033493	1.045	0.0036641	1.045	0.0009417
1.04456	0.03348	1.04456	0.0036481	1.04456	0.00093476
1.04403	0.033465	1.04403	0.003629	1.04403	0.00092651
1.0436	0.033452	1.0436	0.0036132	1.0436	0.00091969
1.04307	0.033437	1.04307	0.0035943	1.04307	0.00091159
1.04263	0.033424	1.04263	0.0035787	1.04263	0.00090489
1.0421	0.033409	1.0421	0.00356	1.0421	0.00089693
1.04167	0.033396	1.04167	0.0035446	1.04167	0.00089036
1.04123	0.033383	1.04123	0.0035292	1.04123	0.00088384
1.0407	0.033368	1.0407	0.0035109	1.0407	0.00087609
1.04027	0.033356	1.04027	0.0034956	1.04027	0.00086968
1.03975	0.03334	1.03975	0.0034775	1.03975	0.00086207
1.03931	0.033328	1.03931	0.0034625	1.03931	0.00085578
1.03879	0.033313	1.03879	0.0034445	1.03879	0.0008483
1.03835	0.0333	1.03835	0.0034297	1.03835	0.00084212
1.03783	0.033285	1.03783	0.0034119	1.03783	0.00083477
1.0374	0.033272	1.0374	0.0033972	1.0374	0.00082871
1.03688	0.033257	1.03688	0.0033797	1.03688	0.00082149
1.03644	0.033245	1.03644	0.0033652	1.03644	0.00081553
1.03592	0.03323	1.03592	0.0033478	1.03592	0.00080844
1.03549	0.033217	1.03549	0.0033334	1.03549	0.00080258
1.03497	0.033202	1.03497	0.0033163	1.03497	0.00079562
1.03445	0.033188	1.03445	0.0032993	1.03445	0.00078872
1.03402	0.033175	1.03402	0.0032851	1.03402	0.00078303
1.03351	0.03316	1.03351	0.0032683	1.03351	0.00077625
1.03308	0.033148	1.03308	0.0032543	1.03308	0.00077066
1.03256	0.033133	1.03256	0.0032377	1.03256	0.000764
1.03213	0.033121	1.03213	0.0032239	1.03213	0.0007585
1.03161	0.033106	1.03161	0.0032074	1.03161	0.00075196
1.03119	0.033093	1.03119	0.0031937	1.03119	0.00074656
1.03067	0.033079	1.03067	0.0031774	1.03067	0.00074014
1.03016	0.033064	1.03016	0.0031613	1.03016	0.00073378
1.02999	0.033059	1.02999	0.0031563	1.02999	0.00073184
1.02973	0.033052	1.02973	0.0031478	1.02973	0.00072852
1.02922	0.033037	1.02922	0.0031318	1.02922	0.00072227
1.02879	0.033025	1.02879	0.0031186	1.02879	0.00071711
1.02828	0.03301	1.02828	0.0031027	1.02828	0.00071096
1.02777	0.032995	1.02777	0.003087	1.02777	0.00070488
1.02734	0.032983	1.02734	0.0030739	1.02734	0.00069985
1.02683	0.032969	1.02683	0.0030584	1.02683	0.00069388
1.02632	0.032954	1.02632	0.0030429	1.02632	0.00068795
1.0259	0.032942	1.0259	0.0030301	1.0259	0.00068306
1.02539	0.032927	1.02539	0.0030148	1.02539	0.00067725
1.02496	0.032915	1.02496	0.0030021	1.02496	0.00067244
1.02445	0.032901	1.02445	0.002987	1.02445	0.00066672
1.02395	0.032886	1.02395	0.0029719	1.02395	0.00066106
1.02352	0.032874	1.02352	0.0029595	1.02352	0.00065638
1.02302	0.03286	1.02302	0.0029446	1.02302	0.00065081
1.02251	0.032845	1.02251	0.0029298	1.02251	0.0006453
1.02209	0.032833	1.02209	0.0029176	1.02209	0.00064075
1.02159	0.032819	1.02159	0.0029029	1.02159	0.00063533
1.02108	0.032805	1.02108	0.0028884	1.02108	0.00062996
1.02066	0.032793	1.02066	0.0028764	1.02066	0.00062553
1.02016	0.032778	1.02016	0.002862	1.02016	0.00062026
1.01965	0.032764	1.01965	0.0028477	1.01965	0.00061503
1.01915	0.03275	1.01915	0.0028335	1.01915	0.00060986
1.01873	0.032738	1.01873	0.0028217	1.01873	0.00060558
1.01823	0.032724	1.01823	0.0028077	1.01823	0.00060049
1.01773	0.032709	1.01773	0.0027937	1.01773	0.00059545
1.01731	0.032697	1.01731	0.0027821	1.01731	0.00059129
1.01681	0.032683	1.01681	0.0027683	1.01681	0.00058634
1.01631	0.032669	1.01631	0.0027546	1.01631	0.00058143
1.01581	0.032655	1.01581	0.0027409	1.01581	0.00057657
1.01539	0.032643	1.01539	0.0027296	1.01539	0.00057255
1.0149	0.032629	1.0149	0.0027161	1.0149	0.00056778
1.0144	0.032615	1.0144	0.0027027	1.0144	0.00056304
1.0139	0.032601	1.0139	0.0026894	1.0139	0.00055835
1.01349	0.032589	1.01349	0.0026783	1.01349	0.00055448
1.01299	0.032575	1.01299	0.0026651	1.01299	0.00054987
1.01249	0.032561	1.01249	0.002652	1.01249	0.0005453
1.012	0.032547	1.012	0.0026389	1.012	0.00054078
1.0115	0.032533	1.0115	0.002626	1.0115	0.00053629
1.01109	0.032522	1.01109	0.0026152	1.01109	0.00053259
1.01059	0.032508	1.01059	0.0026024	1.01059	0.00052818
1.0101	0.032494	1.0101	0.0025896	1.0101	0.00052381
1.00961	0.03248	1.00961	0.002577	1.00961	0.00051949
1.00911	0.032466	1.00911	0.0025644	1.00911	0.0005152
1.0087	0.032454	1.0087	0.0025539	1.0087	0.00051166
1.00821	0.032441	1.00821	0.0025414	1.00821	0.00050745
1.00772	0.032427	1.00772	0.0025291	1.00772	0.00050327
1.00723	0.032413	1.00723	0.0025167	1.00723	0.00049913
1.00674	0.032399	1.00674	0.0025045	1.00674	0.00049503
1.00625	0.032385	1.00625	0.0024923	1.00625	0.00049097
1.00576	0.032372	1.00576	0.0024802	1.00576	0.00048695
1.00535	0.03236	1.00535	0.0024702	1.00535	0.00048362
1.00486	0.032347	1.00486	0.0024582	1.00486	0.00047966
1.00437	0.032333	1.00437	0.0024463	1.00437	0.00047574
1.00389	0.032319	1.00389	0.0024344	1.00389	0.00047186
1.0034	0.032306	1.0034	0.0024227	1.0034	0.00046801
1.00291	0.032292	1.00291	0.002411	1.00291	0.00046419
1.00243	0.032278	1.00243	0.0023993	1.00243	0.00046041
1.00194	0.032265	1.00194	0.0023877	1.00194	0.00045667
1.00145	0.032251	1.00145	0.0023762	1.00145	0.00045296
1.00105	0.03224	1.00105	0.0023667	1.00105	0.00044989
1.00056	0.032226	1.00056	0.0023553	1.00056	0.00044624
1.00008	0.032213	1.00008	0.002344	1.00008	0.00044262
1	0.032211	1	0.0023421	1	0.00044202
0.999597	0.032199	0.999597	0.0023328	0.999597	0.00043904
0.999114	0.032186	0.999114	0.0023216	0.999114	0.00043549
0.998631	0.032172	0.998631	0.0023105	0.998631	0.00043197
0.998149	0.032159	0.998149	0.0022994	0.998149	0.00042848
0.997667	0.032146	0.997667	0.0022884	0.997667	0.00042503
0.997185	0.032132	0.997185	0.0022775	0.997185	0.0004216
0.996704	0.032119	0.996704	0.0022666	0.996704	0.00041821
0.996224	0.032105	0.996224	0.0022558	0.996224	0.00041484
0.995744	0.032092	0.995744	0.0022451	0.995744	0.00041151
0.995264	0.032079	0.995264	0.0022344	0.995264	0.00040821
0.994785	0.032065	0.994785	0.0022238	0.994785	0.00040493
0.994307	0.032052	0.994307	0.0022132	0.994307	0.00040169
0.993829	0.032039	0.993829	0.0022027	0.993829	0.00039847
0.993351	0.032026	0.993351	0.0021923	0.993351	0.00039529
0.992874	0.032012	0.992874	0.0021819	0.992874	0.00039213
0.992397	0.031999	0.992397	0.0021716	0.992397	0.000389
0.991921	0.031986	0.991921	0.0021613	0.991921	0.0003859
0.991445	0.031973	0.991445	0.0021511	0.991445	0.00038282
0.990969	0.03196	0.990969	0.002141	0.990969	0.00037978
0.990494	0.031947	0.990494	0.0021309	0.990494	0.00037676
0.99002	0.031933	0.99002	0.0021208	0.99002	0.00037376
0.989546	0.03192	0.989546	0.0021109	0.989546	0.0003708
0.989072	0.031907	0.989072	0.0021009	0.989072	0.00036786
0.988599	0.031894	0.988599	0.0020911	0.988599	0.00036494
0.988127	0.031881	0.988127	0.0020813	0.988127	0.00036206
0.987654	0.031868	0.987654	0.0020715	0.987654	0.00035919
0.987183	0.031855	0.987183	0.0020618	0.987183	0.00035636
0.986633	0.03184	0.986633	0.0020506	0.986633	0.00035308
0.986162	0.031827	0.986162	0.002041	0.986162	0.00035029
0.985692	0.031814	0.985692	0.0020315	0.985692	0.00034754
0.985222	0.031801	0.985222	0.002022	0.985222	0.0003448
0.984752	0.031788	0.984752	0.0020126	0.984752	0.00034209
0.984283	0.031775	0.984283	0.0020032	0.984283	0.00033941
0.983815	0.031762	0.983815	0.0019939	0.983815	0.00033674
0.983347	0.03175	0.983347	0.0019846	0.983347	0.0003341
0.982879	0.031737	0.982879	0.0019754	0.982879	0.00033149
0.982334	0.031722	0.982334	0.0019647	0.982334	0.00032846
0.981867	0.031709	0.981867	0.0019556	0.981867	0.0003259
0.981401	0.031696	0.981401	0.0019466	0.981401	0.00032335
0.980935	0.031683	0.980935	0.0019376	0.980935	0.00032083
0.98047	0.031671	0.98047	0.0019287	0.98047	0.00031833
0.980005	0.031658	0.980005	0.0019198	0.980005	0.00031585
0.979463	0.031643	0.979463	0.0019094	0.979463	0.00031299
0.978999	0.03163	0.978999	0.0019006	0.978999	0.00031056
0.978535	0.031618	0.978535	0.0018919	0.978535	0.00030815
0.978072	0.031605	0.978072	0.0018832	0.978072	0.00030576
0.97761	0.031592	0.97761	0.0018746	0.97761	0.00030339
0.97707	0.031578	0.97707	0.0018645	0.97707	0.00030065
0.976609	0.031565	0.976609	0.001856	0.976609	0.00029833
0.976147	0.031552	0.976147	0.0018475	0.976147	0.00029602
0.975687	0.03154	0.975687	0.001839	0.975687	0.00029374
0.975149	0.031525	0.975149	0.0018293	0.975149	0.0002911
0.97469	0.031513	0.97469	0.0018209	0.97469	0.00028886
0.97423	0.0315	0.97423	0.0018126	0.97423	0.00028664
0.973771	0.031488	0.973771	0.0018043	0.973771	0.00028443
0.973312	0.031475	0.973312	0.0017961	0.973312	0.00028225
0.972778	0.031461	0.972778	0.0017866	0.972778	0.00027972
0.97232	0.031448	0.97232	0.0017785	0.97232	0.00027758
0.971863	0.031436	0.971863	0.0017704	0.971863	0.00027546
0.97133	0.031421	0.97133	0.0017611	0.97133	0.000273
0.970874	0.031409	0.970874	0.0017531	0.970874	0.00027091
0.970418	0.031397	0.970418	0.0017452	0.970418	0.00026884
0.969962	0.031385	0.969962	0.0017379	0.969962	0.00026696
0.969962	0.031384	0.969962	0.0017373	0.969962	0.00026679
0.969432	0.03137	0.969432	0.0017281	0.969432	0.00026442
0.968977	0.031357	0.968977	0.0017203	0.968977	0.00026241
0.968523	0.031345	0.968523	0.0017126	0.968523	0.00026042
0.967994	0.031331	0.967994	0.0017036	0.967994	0.00025811
0.967541	0.031319	0.967541	0.0016959	0.967541	0.00025615
0.967088	0.031306	0.967088	0.0016883	0.967088	0.00025421
0.96656	0.031292	0.96656	0.0016795	0.96656	0.00025196
0.966108	0.03128	0.966108	0.0016719	0.966108	0.00025006
0.965657	0.031268	0.965657	0.0016644	0.965657	0.00024817
0.965131	0.031253	0.965131	0.0016558	0.965131	0.00024598
0.96468	0.031241	0.96468	0.0016484	0.96468	0.00024413
0.964155	0.031227	0.964155	0.0016398	0.964155	0.00024198
0.963706	0.031215	0.963706	0.0016324	0.963706	0.00024016
0.963256	0.031203	0.963256	0.0016252	0.963256	0.00023835
0.962733	0.031189	0.962733	0.0016167	0.962733	0.00023626
0.962285	0.031177	0.962285	0.0016095	0.962285	0.00023449
0.961762	0.031163	0.961762	0.0016012	0.961762	0.00023244
0.961315	0.031151	0.961315	0.0015941	0.961315	0.0002307
0.960868	0.031139	0.960868	0.001587	0.960868	0.00022897
0.960347	0.031125	0.960347	0.0015788	0.960347	0.00022698
0.959901	0.031113	0.959901	0.0015718	0.959901	0.00022528
0.959381	0.031099	0.959381	0.0015637	0.959381	0.00022332
0.958936	0.031087	0.958936	0.0015568	0.958936	0.00022166
0.958417	0.031073	0.958417	0.0015488	0.958417	0.00021973
0.957973	0.031061	0.957973	0.001542	0.957973	0.0002181
0.957455	0.031047	0.957455	0.001534	0.957455	0.00021621
0.957012	0.031035	0.957012	0.0015273	0.957012	0.0002146
0.956569	0.031023	0.956569	0.0015206	0.956569	0.00021301
0.956052	0.031009	0.956052	0.0015128	0.956052	0.00021117
0.95561	0.030997	0.95561	0.0015062	0.95561	0.0002096
0.955095	0.030984	0.955095	0.0014985	0.955095	0.0002078
0.954654	0.030972	0.954654	0.0014919	0.954654	0.00020626
0.95414	0.030958	0.95414	0.0014843	0.95414	0.00020449
0.953699	0.030946	0.953699	0.0014778	0.953699	0.00020298
0.953186	0.030933	0.953186	0.0014703	0.953186	0.00020123
0.952674	0.030919	0.952674	0.0014628	0.952674	0.00019951
0.952235	0.030907	0.952235	0.0014564	0.952235	0.00019804
0.951723	0.030894	0.951723	0.001449	0.951723	0.00019635
0.951285	0.030882	0.951285	0.0014427	0.951285	0.0001949
0.950774	0.030868	0.950774	0.0014354	0.950774	0.00019324
0.950337	0.030857	0.950337	0.0014292	0.950337	0.00019182
0.949828	0.030843	0.949828	0.001422	0.949828	0.00019019
0.949391	0.030831	0.949391	0.0014158	0.949391	0.0001888
0.948883	0.030818	0.948883	0.0014087	0.948883	0.00018719
0.948375	0.030804	0.948375	0.0014016	0.948375	0.0001856
0.94794	0.030793	0.94794	0.0013955	0.94794	0.00018425
0.947433	0.030779	0.947433	0.0013885	0.947433	0.00018268
0.946999	0.030768	0.946999	0.0013825	0.946999	0.00018135
0.946493	0.030754	0.946493	0.0013756	0.946493	0.00017982
0.945987	0.030741	0.945987	0.0013687	0.945987	0.0001783
0.945554	0.03073	0.945554	0.0013628	0.945554	0.000177
0.94505	0.030716	0.94505	0.001356	0.94505	0.00017551
0.944546	0.030703	0.944546	0.0013492	0.944546	0.00017403
0.944115	0.030691	0.944115	0.0013434	0.944115	0.00017277
0.943612	0.030678	0.943612	0.0013367	0.943612	0.00017132
0.943109	0.030665	0.943109	0.00133	0.943109	0.00016988
0.942679	0.030653	0.942679	0.0013244	0.942679	0.00016865
0.942178	0.03064	0.942178	0.0013178	0.942178	0.00016724
0.941677	0.030627	0.941677	0.0013112	0.941677	0.00016583
0.941248	0.030616	0.941248	0.0013056	0.941248	0.00016464
0.940748	0.030602	0.940748	0.0012992	0.940748	0.00016326
0.940249	0.030589	0.940249	0.0012927	0.940249	0.0001619
0.940035	0.030583	0.940035	0.0012895	0.940035	0.00016122
0.939821	0.030578	0.939821	0.0012872	0.939821	0.00016074
0.939323	0.030565	0.939323	0.0012809	0.939323	0.0001594
0.938825	0.030552	0.938825	0.0012746	0.938825	0.00015807
0.938328	0.030539	0.938328	0.0012683	0.938328	0.00015676
0.937902	0.030527	0.937902	0.0012629	0.937902	0.00015564
0.937406	0.030514	0.937406	0.0012567	0.937406	0.00015434
0.93691	0.030501	0.93691	0.0012505	0.93691	0.00015306
0.936414	0.030488	0.936414	0.0012444	0.936414	0.00015179
0.93599	0.030477	0.93599	0.0012391	0.93599	0.00015072
0.935496	0.030464	0.935496	0.001233	0.935496	0.00014947
0.935002	0.030451	0.935002	0.001227	0.935002	0.00014823
0.934509	0.030438	0.934509	0.001221	0.934509	0.00014701
0.934087	0.030427	0.934087	0.0012159	0.934087	0.00014597
0.933594	0.030414	0.933594	0.0012099	0.933594	0.00014476
0.933103	0.030401	0.933103	0.001204	0.933103	0.00014357
0.932611	0.030388	0.932611	0.0011982	0.932611	0.00014239
0.932121	0.030375	0.932121	0.0011923	0.932121	0.00014122
0.93163	0.030363	0.93163	0.0011865	0.93163	0.00014006
0.931211	0.030352	0.931211	0.0011816	0.931211	0.00013908
0.930721	0.030339	0.930721	0.0011758	0.930721	0.00013794
0.930233	0.030326	0.930233	0.0011701	0.930233	0.00013681
0.929744	0.030313	0.929744	0.0011645	0.929744	0.00013569
0.929257	0.030301	0.929257	0.0011588	0.929257	0.00013458
0.928769	0.030288	0.928769	0.0011532	0.928769	0.00013349
0.928352	0.030277	0.928352	0.0011485	0.928352	0.00013255
0.927866	0.030264	0.927866	0.0011429	0.927866	0.00013147
0.92738	0.030252	0.92738	0.0011374	0.92738	0.0001304
0.926895	0.030239	0.926895	0.0011319	0.926895	0.00012934
0.92641	0.030226	0.92641	0.0011265	0.92641	0.0001283
0.925926	0.030214	0.925926	0.0011211	0.925926	0.00012725
0.925442	0.030201	0.925442	0.0011157	0.925442	0.00012622
0.924959	0.030189	0.924959	0.0011103	0.924959	0.0001252
0.924476	0.030176	0.924476	0.001105	0.924476	0.00012419
0.923994	0.030163	0.923994	0.0010997	0.923994	0.00012319
0.923512	0.030151	0.923512	0.0010945	0.923512	0.00012219
0.923031	0.030138	0.923031	0.0010892	0.923031	0.00012121
0.92255	0.030126	0.92255	0.0010841	0.92255	0.00012023
0.92207	0.030113	0.92207	0.0010789	0.92207	0.00011927
0.92159	0.030101	0.92159	0.0010737	0.92159	0.00011831
0.921111	0.030089	0.921111	0.0010686	0.921111	0.00011736
0.920633	0.030076	0.920633	0.0010636	0.920633	0.00011642
0.920154	0.030064	0.920154	0.0010585	0.920154	0.00011549
0.919677	0.030051	0.919677	0.0010535	0.919677	0.00011456
0.919199	0.030039	0.919199	0.0010485	0.919199	0.00011365
0.918723	0.030027	0.918723	0.0010435	0.918723	0.00011274
0.918246	0.030014	0.918246	0.0010386	0.918246	0.00011184
0.917771	0.030002	0.917771	0.0010337	0.917771	0.00011095
0.917295	0.02999	0.917295	0.0010288	0.917295	0.00011007
0.916821	0.029978	0.916821	0.001024	0.916821	0.00010919
0.916346	0.029965	0.916346	0.0010192	0.916346	0.00010833
0.915873	0.029953	0.915873	0.0010144	0.915873	0.00010747
0.915399	0.029941	0.915399	0.0010096	0.915399	0.00010661
0.914927	0.029929	0.914927	0.0010049	0.914927	0.00010577
0.914454	0.029916	0.914454	0.0010002	0.914454	0.00010493
0.913982	0.029904	0.913982	0.00099548	0.913982	0.0001041
0.913511	0.029892	0.913511	0.00099083	0.913511	0.00010328
0.91304	0.02988	0.91304	0.0009862	0.91304	0.00010247
0.912503	0.029866	0.912503	0.00098094	0.912503	0.00010155
0.912033	0.029854	0.912033	0.00097636	0.912033	0.00010075
0.911564	0.029842	0.911564	0.00097181	0.911564	9.9956e-05
0.911095	0.02983	0.911095	0.00096729	0.911095	9.9171e-05
0.910626	0.029818	0.910626	0.0009628	0.910626	9.8393e-05
0.910159	0.029806	0.910159	0.00095833	0.910159	9.7622e-05
0.909691	0.029794	0.909691	0.00095388	0.909691	9.6858e-05
0.909158	0.02978	0.909158	0.00094883	0.909158	9.5993e-05
0.908691	0.029768	0.908691	0.00094444	0.908691	9.5244e-05
0.908225	0.029756	0.908225	0.00094007	0.908225	9.45e-05
0.90776	0.029744	0.90776	0.00093573	0.90776	9.3764e-05
0.907295	0.029733	0.907295	0.00093141	0.907295	9.3034e-05
0.906764	0.029719	0.906764	0.00092651	0.906764	9.2207e-05
0.9063	0.029707	0.9063	0.00092224	0.9063	9.1491e-05
0.905837	0.029695	0.905837	0.000918	0.905837	9.0781e-05
0.905374	0.029683	0.905374	0.00091378	0.905374	9.0077e-05
0.904911	0.029672	0.904911	0.00090958	0.904911	8.9379e-05
0.904383	0.029658	0.904383	0.00090482	0.904383	8.8589e-05
0.903922	0.029646	0.903922	0.00090067	0.903922	8.7905e-05
0.903461	0.029635	0.903461	0.00089655	0.903461	8.7226e-05
0.903	0.029623	0.903	0.00089245	0.903	8.6553e-05
0.902475	0.029609	0.902475	0.0008878	0.902475	8.5791e-05
0.902015	0.029598	0.902015	0.00088375	0.902015	8.5131e-05
0.901556	0.029586	0.901556	0.00087972	0.901556	8.4476e-05
0.901032	0.029573	0.901032	0.00087515	0.901032	8.3735e-05
0.900574	0.029561	0.900574	0.00087117	0.900574	8.3093e-05
0.900116	0.029549	0.900116	0.00086721	0.900116	8.2456e-05
0.899594	0.029536	0.899594	0.00086272	0.899594	8.1735e-05
0.899137	0.029524	0.899137	0.00085881	0.899137	8.111e-05
0.898681	0.029513	0.898681	0.00085492	0.898681	8.049e-05
0.89816	0.0295	0.89816	0.0008505	0.89816	7.9789e-05
0.897705	0.029488	0.897705	0.00084666	0.897705	7.918e-05
0.89725	0.029477	0.89725	0.00084284	0.89725	7.8577e-05
0.896731	0.029463	0.896731	0.0008385	0.896731	7.7895e-05
0.896278	0.029452	0.896278	0.00083472	0.896278	7.7303e-05
0.895824	0.02944	0.895824	0.00083096	0.895824	7.6716e-05
0.895307	0.029427	0.895307	0.0008267	0.895307	7.6051e-05
0.894855	0.029416	0.894855	0.00082299	0.894855	7.5475e-05
0.894338	0.029403	0.894338	0.00081877	0.894338	7.4823e-05
0.893887	0.029391	0.893887	0.0008151	0.893887	7.4257e-05
0.893436	0.02938	0.893436	0.00081145	0.893436	7.3696e-05
0.892921	0.029367	0.892921	0.00080731	0.892921	7.3061e-05
0.892472	0.029356	0.892472	0.00080371	0.892472	7.2511e-05
0.891958	0.029343	0.891958	0.00079961	0.891958	7.1887e-05
0.891509	0.029331	0.891509	0.00079605	0.891509	7.1347e-05
0.890997	0.029318	0.890997	0.000792	0.890997	7.0735e-05
0.890549	0.029307	0.890549	0.00078848	0.890549	7.0204e-05
0.890037	0.029294	0.890037	0.00078448	0.890037	6.9603e-05
0.88959	0.029283	0.88959	0.000781	0.88959	6.9082e-05
0.88908	0.02927	0.88908	0.00077704	0.88908	6.8492e-05
0.888634	0.029259	0.888634	0.0007736	0.888634	6.798e-05
0.888125	0.029246	0.888125	0.00076969	0.888125	6.7401e-05
0.88768	0.029235	0.88768	0.00076629	0.88768	6.6898e-05
0.887172	0.029222	0.887172	0.00076243	0.887172	6.6329e-05
0.886728	0.029211	0.886728	0.00075907	0.886728	6.5836e-05
0.886221	0.029198	0.886221	0.00075525	0.886221	6.5277e-05
0.885778	0.029187	0.885778	0.00075193	0.885778	6.4792e-05
0.885272	0.029174	0.885272	0.00074815	0.885272	6.4243e-05
0.884766	0.029162	0.884766	0.0007444	0.884766	6.37e-05
0.884325	0.029151	0.884325	0.00074113	0.884325	6.3229e-05
0.88382	0.029138	0.88382	0.00073743	0.88382	6.2695e-05
0.88338	0.029127	0.88338	0.0007342	0.88338	6.2232e-05
0.882876	0.029114	0.882876	0.00073053	0.882876	6.1708e-05
0.882374	0.029102	0.882374	0.00072689	0.882374	6.1188e-05
0.881935	0.029091	0.881935	0.00072372	0.881935	6.0738e-05
0.881433	0.029078	0.881433	0.00072012	0.881433	6.0228e-05
0.880995	0.029067	0.880995	0.00071698	0.880995	5.9786e-05
0.880494	0.029055	0.880494	0.00071342	0.880494	5.9285e-05
0.879994	0.029042	0.879994	0.00070988	0.879994	5.8789e-05
0.879557	0.029031	0.879557	0.0007068	0.879557	5.8358e-05
0.879059	0.029019	0.879059	0.00070331	0.879059	5.7871e-05
0.87856	0.029006	0.87856	0.00069983	0.87856	5.7388e-05
0.878125	0.028996	0.878125	0.0006968	0.878125	5.6969e-05
0.877628	0.028983	0.877628	0.00069336	0.877628	5.6495e-05
0.877131	0.028971	0.877131	0.00068995	0.877131	5.6025e-05
0.876635	0.028958	0.876635	0.00068655	0.876635	5.556e-05
0.876201	0.028948	0.876201	0.00068359	0.876201	5.5156e-05
0.875706	0.028935	0.875706	0.00068024	0.875706	5.4699e-05
0.875212	0.028923	0.875212	0.0006769	0.875212	5.4246e-05
0.87478	0.028912	0.87478	0.00067399	0.87478	5.3853e-05
0.874286	0.0289	0.874286	0.00067069	0.874286	5.3408e-05
0.873793	0.028888	0.873793	0.00066741	0.873793	5.2968e-05
0.873301	0.028876	0.873301	0.00066415	0.873301	5.2531e-05
0.872809	0.028863	0.872809	0.00066091	0.872809	5.2098e-05
0.872379	0.028853	0.872379	0.00065809	0.872379	5.1723e-05
0.871889	0.028841	0.871889	0.00065488	0.871889	5.1298e-05
0.871398	0.028828	0.871398	0.0006517	0.871398	5.0877e-05
0.870909	0.028816	0.870909	0.00064853	0.870909	5.046e-05
0.87042	0.028804	0.87042	0.00064538	0.87042	5.0047e-05
0.869992	0.028794	0.869992	0.00064264	0.869992	4.9688e-05
0.869504	0.028781	0.869504	0.00063953	0.869504	4.9282e-05
0.869017	0.028769	0.869017	0.00063644	0.869017	4.888e-05
0.86853	0.028757	0.86853	0.00063336	0.86853	4.8481e-05
0.868043	0.028745	0.868043	0.0006303	0.868043	4.8086e-05
0.867558	0.028733	0.867558	0.00062727	0.867558	4.7695e-05
0.867072	0.028721	0.867072	0.00062424	0.867072	4.7308e-05
0.866648	0.028711	0.866648	0.00062161	0.866648	4.6971e-05
0.866164	0.028699	0.866164	0.00061863	0.866164	4.659e-05
0.86568	0.028687	0.86568	0.00061566	0.86568	4.6213e-05
0.865197	0.028675	0.865197	0.0006127	0.865197	4.5839e-05
0.864714	0.028663	0.864714	0.00060977	0.864714	4.5469e-05
0.864232	0.028651	0.864232	0.00060685	0.864232	4.5101e-05
0.86375	0.028639	0.86375	0.00060395	0.86375	4.4738e-05
0.863269	0.028628	0.863269	0.00060107	0.863269	4.4377e-05
0.862789	0.028616	0.862789	0.0005982	0.862789	4.402e-05
0.862309	0.028604	0.862309	0.00059535	0.862309	4.3666e-05
0.861829	0.028592	0.861829	0.00059252	0.861829	4.3316e-05
0.86135	0.02858	0.86135	0.0005897	0.86135	4.2968e-05
0.860872	0.028569	0.860872	0.0005869	0.860872	4.2624e-05
0.860394	0.028557	0.860394	0.00058412	0.860394	4.2283e-05
0.859917	0.028545	0.859917	0.00058135	0.859917	4.1945e-05
0.85944	0.028534	0.85944	0.0005786	0.85944	4.161e-05
0.858964	0.028522	0.858964	0.00057586	0.858964	4.1278e-05
0.858488	0.02851	0.858488	0.00057314	0.858488	4.0949e-05
0.858013	0.028499	0.858013	0.00057044	0.858013	4.0623e-05
0.857538	0.028487	0.857538	0.00056775	0.857538	4.03e-05
0.857064	0.028475	0.857064	0.00056508	0.857064	3.998e-05
0.85659	0.028464	0.85659	0.00056242	0.85659	3.9663e-05
0.856117	0.028452	0.856117	0.00055978	0.856117	3.9349e-05
0.855644	0.028441	0.855644	0.00055716	0.855644	3.9037e-05
0.855113	0.028428	0.855113	0.00055422	0.855113	3.869e-05
0.854642	0.028416	0.854642	0.00055163	0.854642	3.8385e-05
0.854171	0.028405	0.854171	0.00054905	0.854171	3.8082e-05
0.853701	0.028393	0.853701	0.00054648	0.853701	3.7782e-05
0.853231	0.028382	0.853231	0.00054393	0.853231	3.7484e-05
0.852761	0.02837	0.852761	0.0005414	0.852761	3.719e-05
0.852292	0.028359	0.852292	0.00053888	0.852292	3.6898e-05
0.851824	0.028348	0.851824	0.00053637	0.851824	3.6608e-05
0.851298	0.028335	0.851298	0.00053357	0.851298	3.6286e-05
0.85083	0.028323	0.85083	0.0005311	0.85083	3.6002e-05
0.850363	0.028312	0.850363	0.00052864	0.850363	3.572e-05
0.850014	0.028303	0.850014	0.00052673	0.850014	3.5503e-05
0.849897	0.028301	0.849897	0.00052619	0.849897	3.5441e-05
0.849431	0.028289	0.849431	0.00052376	0.849431	3.5165e-05
0.848908	0.028277	0.848908	0.00052104	0.848908	3.4857e-05
0.848443	0.028265	0.848443	0.00051863	0.848443	3.4585e-05
0.847979	0.028254	0.847979	0.00051624	0.847979	3.4316e-05
0.847516	0.028243	0.847516	0.00051387	0.847516	3.405e-05
0.846995	0.02823	0.846995	0.00051121	0.846995	3.3753e-05
0.846532	0.028219	0.846532	0.00050886	0.846532	3.3491e-05
0.84607	0.028208	0.84607	0.00050653	0.84607	3.3232e-05
0.845551	0.028195	0.845551	0.00050392	0.845551	3.2943e-05
0.84509	0.028184	0.84509	0.00050161	0.84509	3.2689e-05
0.844629	0.028173	0.844629	0.00049932	0.844629	3.2437e-05
0.844169	0.028162	0.844169	0.00049704	0.844169	3.2187e-05
0.843652	0.028149	0.843652	0.00049449	0.843652	3.1908e-05
0.843193	0.028138	0.843193	0.00049224	0.843193	3.1663e-05
0.842735	0.028127	0.842735	0.00049	0.842735	3.142e-05
0.84222	0.028115	0.84222	0.00048749	0.84222	3.1149e-05
0.841762	0.028104	0.841762	0.00048528	0.841762	3.091e-05
0.841248	0.028091	0.841248	0.0004828	0.841248	3.0644e-05
0.840792	0.02808	0.840792	0.00048062	0.840792	3.041e-05
0.840336	0.028069	0.840336	0.00047844	0.840336	3.0178e-05
0.839824	0.028057	0.839824	0.00047601	0.839824	2.9919e-05
0.839369	0.028046	0.839369	0.00047386	0.839369	2.9691e-05
0.838858	0.028034	0.838858	0.00047146	0.838858	2.9437e-05
0.838404	0.028023	0.838404	0.00046933	0.838404	2.9213e-05
0.837951	0.028012	0.837951	0.00046722	0.837951	2.8991e-05
0.837442	0.028	0.837442	0.00046486	0.837442	2.8744e-05
0.83699	0.027989	0.83699	0.00046277	0.83699	2.8526e-05
0.836481	0.027977	0.836481	0.00046044	0.836481	2.8284e-05
0.83603	0.027966	0.83603	0.00045838	0.83603	2.807e-05
0.835523	0.027954	0.835523	0.00045607	0.835523	2.7832e-05
0.835073	0.027943	0.835073	0.00045403	0.835073	2.7622e-05
0.834567	0.027931	0.834567	0.00045175	0.834567	2.7388e-05
0.834118	0.02792	0.834118	0.00044974	0.834118	2.7182e-05
0.833613	0.027908	0.833613	0.00044749	0.833613	2.6952e-05
0.833165	0.027897	0.833165	0.0004455	0.833165	2.675e-05
0.832662	0.027885	0.832662	0.00044327	0.832662	2.6524e-05
0.832159	0.027873	0.832159	0.00044106	0.832159	2.6301e-05
0.831712	0.027862	0.831712	0.0004391	0.831712	2.6104e-05
0.831211	0.02785	0.831211	0.00043692	0.831211	2.5885e-05
0.830765	0.02784	0.830765	0.00043498	0.830765	2.5692e-05
0.830264	0.027828	0.830264	0.00043282	0.830264	2.5476e-05
0.82982	0.027817	0.82982	0.00043091	0.82982	2.5286e-05
0.82932	0.027805	0.82932	0.00042878	0.82932	2.5075e-05
0.828822	0.027793	0.828822	0.00042665	0.828822	2.4865e-05
0.828379	0.027783	0.828379	0.00042478	0.828379	2.4681e-05
0.827881	0.027771	0.827881	0.00042268	0.827881	2.4475e-05
0.827384	0.027759	0.827384	0.00042059	0.827384	2.4271e-05
0.826942	0.027749	0.826942	0.00041875	0.826942	2.4092e-05
0.826446	0.027737	0.826446	0.00041669	0.826446	2.3892e-05
0.825951	0.027725	0.825951	0.00041464	0.825951	2.3694e-05
0.825511	0.027714	0.825511	0.00041283	0.825511	2.3519e-05
0.825017	0.027703	0.825017	0.0004108	0.825017	2.3324e-05
0.824523	0.027691	0.824523	0.00040879	0.824523	2.3131e-05
0.82403	0.027679	0.82403	0.00040679	0.82403	2.294e-05
0.823592	0.027669	0.823592	0.00040502	0.823592	2.2772e-05
0.8231	0.027657	0.8231	0.00040304	0.8231	2.2584e-05
0.822608	0.027646	0.822608	0.00040108	0.822608	2.2399e-05
0.822118	0.027634	0.822118	0.00039912	0.822118	2.2214e-05
0.821682	0.027624	0.821682	0.0003974	0.821682	2.2052e-05
0.821192	0.027612	0.821192	0.00039546	0.821192	2.1871e-05
0.820703	0.0276	0.820703	0.00039354	0.820703	2.1692e-05
0.820214	0.027589	0.820214	0.00039163	0.820214	2.1515e-05
0.819997	0.027584	0.819997	0.0003908	0.819997	2.1437e-05
0.819726	0.027577	0.819726	0.00038974	0.819726	2.1339e-05
0.819293	0.027567	0.819293	0.00038806	0.819293	2.1184e-05
0.818806	0.027556	0.818806	0.00038619	0.818806	2.1011e-05
0.81832	0.027544	0.81832	0.00038432	0.81832	2.084e-05
0.817834	0.027533	0.817834	0.00038247	0.817834	2.0671e-05
0.817349	0.027521	0.817349	0.00038063	0.817349	2.0503e-05
0.816864	0.02751	0.816864	0.0003788	0.816864	2.0336e-05
0.81638	0.027498	0.81638	0.00037698	0.81638	2.0171e-05
0.815951	0.027488	0.815951	0.00037537	0.815951	2.0026e-05
0.815468	0.027477	0.815468	0.00037357	0.815468	1.9864e-05
0.814985	0.027465	0.814985	0.00037178	0.814985	1.9704e-05
0.814503	0.027454	0.814503	0.00037	0.814503	1.9545e-05
0.814022	0.027443	0.814022	0.00036823	0.814022	1.9387e-05
0.813542	0.027431	0.813542	0.00036648	0.813542	1.9231e-05
0.813061	0.02742	0.813061	0.00036473	0.813061	1.9076e-05
0.812582	0.027409	0.812582	0.00036299	0.812582	1.8923e-05
0.812103	0.027398	0.812103	0.00036127	0.812103	1.8771e-05
0.811625	0.027386	0.811625	0.00035955	0.811625	1.8621e-05
0.811147	0.027375	0.811147	0.00035785	0.811147	1.8472e-05
0.810669	0.027364	0.810669	0.00035615	0.810669	1.8324e-05
0.810193	0.027353	0.810193	0.00035447	0.810193	1.8178e-05
0.809717	0.027342	0.809717	0.00035279	0.809717	1.8033e-05
0.809241	0.02733	0.809241	0.00035113	0.809241	1.7889e-05
0.808766	0.027319	0.808766	0.00034947	0.808766	1.7747e-05
0.808292	0.027308	0.808292	0.00034782	0.808292	1.7606e-05
0.807818	0.027297	0.807818	0.00034619	0.807818	1.7466e-05
0.807292	0.027285	0.807292	0.00034438	0.807292	1.7312e-05
0.806819	0.027274	0.806819	0.00034277	0.806819	1.7175e-05
0.806347	0.027263	0.806347	0.00034116	0.806347	1.704e-05
0.805875	0.027252	0.805875	0.00033956	0.805875	1.6905e-05
0.805404	0.027241	0.805404	0.00033797	0.805404	1.6772e-05
0.804933	0.02723	0.804933	0.00033639	0.804933	1.6639e-05
0.804463	0.027219	0.804463	0.00033483	0.804463	1.6508e-05
0.803942	0.027207	0.803942	0.00033309	0.803942	1.6364e-05
0.803473	0.027196	0.803473	0.00033154	0.803473	1.6236e-05
0.803005	0.027185	0.803005	0.00033	0.803005	1.6108e-05
0.802537	0.027174	0.802537	0.00032847	0.802537	1.5982e-05
0.80207	0.027163	0.80207	0.00032695	0.80207	1.5857e-05
0.801551	0.027151	0.801551	0.00032526	0.801551	1.5719e-05
0.801085	0.02714	0.801085	0.00032376	0.801085	1.5597e-05
0.80062	0.027129	0.80062	0.00032226	0.80062	1.5475e-05
0.800155	0.027118	0.800155	0.00032077	0.800155	1.5355e-05
0.799639	0.027106	0.799639	0.00031913	0.799639	1.5222e-05
0.799175	0.027096	0.799175	0.00031766	0.799175	1.5104e-05
0.798712	0.027085	0.798712	0.0003162	0.798712	1.4986e-05
0.798249	0.027074	0.798249	0.00031475	0.798249	1.487e-05
0.797735	0.027062	0.797735	0.00031314	0.797735	1.4742e-05
0.797274	0.027051	0.797274	0.00031171	0.797274	1.4628e-05
0.796813	0.027041	0.796813	0.00031028	0.796813	1.4515e-05
0.796301	0.027029	0.796301	0.00030871	0.796301	1.4391e-05
0.795841	0.027018	0.795841	0.0003073	0.795841	1.428e-05
0.795382	0.027008	0.795382	0.0003059	0.795382	1.417e-05
0.794872	0.026996	0.794872	0.00030435	0.794872	1.4049e-05
0.794413	0.026985	0.794413	0.00030296	0.794413	1.3941e-05
0.793905	0.026973	0.793905	0.00030143	0.793905	1.3823e-05
0.793448	0.026963	0.793448	0.00030007	0.793448	1.3717e-05
0.792991	0.026952	0.792991	0.0002987	0.792991	1.3612e-05
0.792484	0.026941	0.792484	0.0002972	0.792484	1.3496e-05
0.792029	0.02693	0.792029	0.00029586	0.792029	1.3393e-05
0.791523	0.026918	0.791523	0.00029437	0.791523	1.328e-05
0.791069	0.026908	0.791069	0.00029305	0.791069	1.3179e-05
0.790564	0.026896	0.790564	0.00029158	0.790564	1.3067e-05
0.790111	0.026886	0.790111	0.00029027	0.790111	1.2968e-05
0.79001	0.026883	0.79001	0.00028995	0.79001	1.2944e-05
0.789608	0.026874	0.789608	0.00028882	0.789608	1.2859e-05
0.789155	0.026864	0.789155	0.00028752	0.789155	1.2762e-05
0.788654	0.026852	0.788654	0.00028609	0.788654	1.2654e-05
0.788202	0.026842	0.788202	0.00028481	0.788202	1.2559e-05
0.787702	0.02683	0.787702	0.00028339	0.787702	1.2453e-05
0.787252	0.02682	0.787252	0.00028212	0.787252	1.2359e-05
0.786752	0.026809	0.786752	0.00028073	0.786752	1.2256e-05
0.786253	0.026797	0.786253	0.00027934	0.786253	1.2154e-05
0.785805	0.026787	0.785805	0.00027809	0.785805	1.2062e-05
0.785307	0.026775	0.785307	0.00027672	0.785307	1.1962e-05
0.78486	0.026765	0.78486	0.00027549	0.78486	1.1872e-05
0.784363	0.026754	0.784363	0.00027413	0.784363	1.1773e-05
0.783868	0.026742	0.783868	0.00027278	0.783868	1.1676e-05
0.783422	0.026732	0.783422	0.00027158	0.783422	1.1588e-05
0.782927	0.026721	0.782927	0.00027024	0.782927	1.1492e-05
0.782433	0.02671	0.782433	0.00026892	0.782433	1.1397e-05
0.781989	0.026699	0.781989	0.00026773	0.781989	1.1313e-05
0.781496	0.026688	0.781496	0.00026642	0.781496	1.1219e-05
0.781004	0.026677	0.781004	0.00026512	0.781004	1.1127e-05
0.780512	0.026666	0.780512	0.00026383	0.780512	1.1035e-05
0.78007	0.026656	0.78007	0.00026267	0.78007	1.0953e-05
0.77958	0.026644	0.77958	0.00026139	0.77958	1.0863e-05
0.77909	0.026633	0.77909	0.00026012	0.77909	1.0774e-05
0.778601	0.026622	0.778601	0.00025886	0.778601	1.0686e-05
0.778161	0.026612	0.778161	0.00025773	0.778161	1.0607e-05
0.777673	0.026601	0.777673	0.00025648	0.777673	1.0521e-05
0.777186	0.02659	0.777186	0.00025524	0.777186	1.0435e-05
0.776699	0.026579	0.776699	0.000254	0.776699	1.035e-05
0.776213	0.026568	0.776213	0.00025278	0.776213	1.0265e-05
0.775727	0.026557	0.775727	0.00025156	0.775727	1.0182e-05
0.775291	0.026547	0.775291	0.00025047	0.775291	1.0107e-05
0.774806	0.026536	0.774806	0.00024926	0.774806	1.0025e-05
0.774322	0.026525	0.774322	0.00024807	0.774322	9.9441e-06
0.773839	0.026514	0.773839	0.00024688	0.773839	9.8636e-06
0.773357	0.026503	0.773357	0.00024569	0.773357	9.7839e-06
0.772875	0.026492	0.772875	0.00024452	0.772875	9.7049e-06
0.772393	0.026481	0.772393	0.00024335	0.772393	9.6267e-06
0.771912	0.02647	0.771912	0.00024219	0.771912	9.5491e-06
0.771432	0.026459	0.771432	0.00024103	0.771432	9.4723e-06
0.770952	0.026448	0.770952	0.00023989	0.770952	9.3962e-06
0.770473	0.026437	0.770473	0.00023875	0.770473	9.3208e-06
0.769995	0.026427	0.769995	0.00023761	0.769995	9.2461e-06
0.769517	0.026416	0.769517	0.00023648	0.769517	9.1721e-06
0.76904	0.026405	0.76904	0.00023536	0.76904	9.0988e-06
0.768563	0.026394	0.768563	0.00023425	0.768563	9.0262e-06
0.768087	0.026383	0.768087	0.00023314	0.768087	8.9542e-06
0.767612	0.026373	0.767612	0.00023204	0.767612	8.8829e-06
0.767137	0.026362	0.767137	0.00023095	0.767137	8.8122e-06
0.766663	0.026351	0.766663	0.00022986	0.766663	8.7422e-06
0.766189	0.026341	0.766189	0.00022878	0.766189	8.6728e-06
0.765716	0.02633	0.765716	0.00022771	0.765716	8.6041e-06
0.765243	0.026319	0.765243	0.00022664	0.765243	8.536e-06
0.764771	0.026309	0.764771	0.00022558	0.764771	8.4685e-06
0.764253	0.026297	0.764253	0.00022442	0.764253	8.395e-06
0.763782	0.026286	0.763782	0.00022337	0.763782	8.3288e-06
0.763312	0.026276	0.763312	0.00022232	0.763312	8.2632e-06
0.762842	0.026265	0.762842	0.00022129	0.762842	8.1982e-06
0.762373	0.026255	0.762373	0.00022026	0.762373	8.1338e-06
0.761858	0.026243	0.761858	0.00021913	0.761858	8.0636e-06
0.76139	0.026233	0.76139	0.00021811	0.76139	8.0004e-06
0.760923	0.026222	0.760923	0.0002171	0.760923	7.9378e-06
0.760456	0.026212	0.760456	0.0002161	0.760456	7.8757e-06
0.75999	0.026201	0.75999	0.00021512	0.75999	7.8155e-06
0.75999	0.026201	0.75999	0.0002151	0.75999	7.8142e-06
0.759478	0.02619	0.759478	0.000214	0.759478	7.7472e-06
0.759013	0.026179	0.759013	0.00021302	0.759013	7.6869e-06
0.758549	0.026169	0.758549	0.00021203	0.758549	7.6271e-06
0.758039	0.026157	0.758039	0.00021096	0.758039	7.562e-06
0.757576	0.026147	0.757576	0.00020999	0.757576	7.5033e-06
0.757113	0.026137	0.757113	0.00020903	0.757113	7.4452e-06
0.756605	0.026125	0.756605	0.00020797	0.756605	7.3818e-06
0.756144	0.026115	0.756144	0.00020702	0.756144	7.3247e-06
0.755683	0.026105	0.755683	0.00020607	0.755683	7.2682e-06
0.755177	0.026093	0.755177	0.00020504	0.755177	7.2066e-06
0.754717	0.026083	0.754717	0.0002041	0.754717	7.1511e-06
0.754212	0.026072	0.754212	0.00020308	0.754212	7.0906e-06
0.753754	0.026062	0.753754	0.00020215	0.753754	7.0362e-06
0.75325	0.02605	0.75325	0.00020114	0.75325	6.9768e-06
0.752793	0.02604	0.752793	0.00020023	0.752793	6.9234e-06
0.752336	0.02603	0.752336	0.00019932	0.752336	6.8704e-06
0.751834	0.026019	0.751834	0.00019833	0.751834	6.8126e-06
0.751379	0.026009	0.751379	0.00019743	0.751379	6.7607e-06
0.750878	0.025998	0.750878	0.00019645	0.750878	6.704e-06
0.750424	0.025987	0.750424	0.00019556	0.750424	6.6529e-06
0.749924	0.025976	0.749924	0.0001946	0.749924	6.5973e-06
0.749426	0.025965	0.749426	0.00019363	0.749426	6.5422e-06
0.748973	0.025955	0.748973	0.00019276	0.748973	6.4926e-06
0.748476	0.025944	0.748476	0.00019181	0.748476	6.4385e-06
0.748024	0.025934	0.748024	0.00019095	0.748024	6.3898e-06
0.747528	0.025923	0.747528	0.00019001	0.747528	6.3368e-06
0.747033	0.025912	0.747033	0.00018908	0.747033	6.2842e-06
0.746583	0.025902	0.746583	0.00018823	0.746583	6.2368e-06
0.746089	0.025891	0.746089	0.00018731	0.746089	6.1852e-06
0.74564	0.025881	0.74564	0.00018647	0.74564	6.1387e-06
0.745148	0.02587	0.745148	0.00018556	0.745148	6.088e-06
0.744655	0.025859	0.744655	0.00018466	0.744655	6.0379e-06
0.744164	0.025849	0.744164	0.00018375	0.744164	5.9881e-06
0.743717	0.025839	0.743717	0.00018294	0.743717	5.9434e-06
0.743227	0.025828	0.743227	0.00018205	0.743227	5.8945e-06
0.742737	0.025817	0.742737	0.00018116	0.742737	5.8462e-06
0.742293	0.025807	0.742293	0.00018037	0.742293	5.8026e-06
0.741804	0.025796	0.741804	0.00017949	0.741804	5.7552e-06
0.741316	0.025786	0.741316	0.00017862	0.741316	5.7081e-06
0.740829	0.025775	0.740829	0.00017776	0.740829	5.6616e-06
0.740343	0.025764	0.740343	0.0001769	0.740343	5.6154e-06
0.739901	0.025754	0.739901	0.00017612	0.739901	5.5739e-06
0.739416	0.025744	0.739416	0.00017527	0.739416	5.5286e-06
0.738931	0.025733	0.738931	0.00017443	0.738931	5.4837e-06
0.738447	0.025722	0.738447	0.00017359	0.738447	5.4392e-06
0.737963	0.025712	0.737963	0.00017276	0.737963	5.3952e-06
0.737481	0.025701	0.737481	0.00017193	0.737481	5.3515e-06
0.736999	0.025691	0.736999	0.00017111	0.736999	5.3083e-06
0.736517	0.02568	0.736517	0.00017029	0.736517	5.2655e-06
0.736036	0.025669	0.736036	0.00016948	0.736036	5.2231e-06
0.735556	0.025659	0.735556	0.00016867	0.735556	5.1811e-06
0.735076	0.025648	0.735076	0.00016787	0.735076	5.1394e-06
0.734641	0.025639	0.734641	0.00016714	0.734641	5.1019e-06
0.734162	0.025628	0.734162	0.00016635	0.734162	5.0611e-06
0.733641	0.025617	0.733641	0.00016549	0.733641	5.0169e-06
0.733164	0.025606	0.733164	0.0001647	0.733164	4.9768e-06
0.732687	0.025596	0.732687	0.00016392	0.732687	4.9371e-06
0.732211	0.025586	0.732211	0.00016315	0.732211	4.8977e-06
0.731736	0.025575	0.731736	0.00016238	0.731736	4.8587e-06
0.731261	0.025565	0.731261	0.00016161	0.731261	4.8201e-06
0.730787	0.025554	0.730787	0.00016085	0.730787	4.7818e-06
0.730314	0.025544	0.730314	0.0001601	0.730314	4.7439e-06
0.730013	0.025537	0.730013	0.0001596	0.730013	4.7189e-06
0.729841	0.025534	0.729841	0.00015935	0.729841	4.7063e-06
0.729369	0.025523	0.729369	0.0001586	0.729369	4.6691e-06
0.728897	0.025513	0.728897	0.00015786	0.728897	4.6322e-06
0.728383	0.025502	0.728383	0.00015705	0.728383	4.5923e-06
0.727913	0.025492	0.727913	0.00015632	0.727913	4.5561e-06
0.727443	0.025481	0.727443	0.00015559	0.727443	4.5203e-06
0.726974	0.025471	0.726974	0.00015486	0.726974	4.4848e-06
0.726506	0.025461	0.726506	0.00015414	0.726506	4.4496e-06
0.725995	0.02545	0.725995	0.00015336	0.725995	4.4115e-06
0.725528	0.02544	0.725528	0.00015265	0.725528	4.377e-06
0.725061	0.02543	0.725061	0.00015195	0.725061	4.3428e-06
0.724595	0.025419	0.724595	0.00015124	0.724595	4.3089e-06
0.724088	0.025408	0.724088	0.00015048	0.724088	4.2722e-06
0.723623	0.025398	0.723623	0.00014979	0.723623	4.239e-06
0.723159	0.025388	0.723159	0.0001491	0.723159	4.206e-06
0.722653	0.025377	0.722653	0.00014835	0.722653	4.1704e-06
0.72219	0.025367	0.72219	0.00014766	0.72219	4.138e-06
0.721685	0.025356	0.721685	0.00014693	0.721685	4.1031e-06
0.721224	0.025346	0.721224	0.00014625	0.721224	4.0713e-06
0.720763	0.025336	0.720763	0.00014558	0.720763	4.0399e-06
0.72026	0.025325	0.72026	0.00014486	0.72026	4.0059e-06
0.7198	0.025315	0.7198	0.0001442	0.7198	3.975e-06
0.719299	0.025304	0.719299	0.00014348	0.719299	3.9417e-06
0.718841	0.025295	0.718841	0.00014282	0.718841	3.9114e-06
0.718341	0.025284	0.718341	0.00014212	0.718341	3.8786e-06
0.717883	0.025274	0.717883	0.00014147	0.717883	3.8489e-06
0.717385	0.025263	0.717385	0.00014077	0.717385	3.8168e-06
0.716929	0.025253	0.716929	0.00014013	0.716929	3.7876e-06
0.716432	0.025242	0.716432	0.00013944	0.716432	3.7561e-06
0.715977	0.025233	0.715977	0.00013881	0.715977	3.7274e-06
0.715481	0.025222	0.715481	0.00013813	0.715481	3.6965e-06
0.715027	0.025212	0.715027	0.00013751	0.715027	3.6684e-06
0.714533	0.025202	0.714533	0.00013683	0.714533	3.638e-06
0.714039	0.025191	0.714039	0.00013616	0.714039	3.6079e-06
0.713587	0.025181	0.713587	0.00013555	0.713587	3.5806e-06
0.713094	0.025171	0.713094	0.00013489	0.713094	3.5511e-06
0.712603	0.02516	0.712603	0.00013423	0.712603	3.5218e-06
0.712153	0.02515	0.712153	0.00013363	0.712153	3.4953e-06
0.711662	0.02514	0.711662	0.00013298	0.711662	3.4665e-06
0.711172	0.025129	0.711172	0.00013233	0.711172	3.4381e-06
0.710724	0.02512	0.710724	0.00013174	0.710724	3.4123e-06
0.710235	0.025109	0.710235	0.0001311	0.710235	3.3844e-06
0.709748	0.025099	0.709748	0.00013047	0.709748	3.3567e-06
0.70926	0.025088	0.70926	0.00012984	0.70926	3.3293e-06
0.708774	0.025078	0.708774	0.00012921	0.708774	3.3022e-06
0.708329	0.025068	0.708329	0.00012864	0.708329	3.2775e-06
0.707843	0.025058	0.707843	0.00012802	0.707843	3.2509e-06
0.707359	0.025047	0.707359	0.0001274	0.707359	3.2245e-06
0.706875	0.025037	0.706875	0.00012679	0.706875	3.1984e-06
0.706392	0.025027	0.706392	0.00012618	0.706392	3.1725e-06
0.705909	0.025016	0.705909	0.00012558	0.705909	3.1469e-06
0.705427	0.025006	0.705427	0.00012498	0.705427	3.1215e-06
0.704986	0.024997	0.704986	0.00012443	0.704986	3.0984e-06
0.704505	0.024986	0.704505	0.00012384	0.704505	3.0734e-06
0.704025	0.024976	0.704025	0.00012325	0.704025	3.0487e-06
0.703546	0.024966	0.703546	0.00012266	0.703546	3.0242e-06
0.703067	0.024956	0.703067	0.00012208	0.703067	3e-06
0.702589	0.024945	0.702589	0.0001215	0.702589	2.976e-06
0.702112	0.024935	0.702112	0.00012092	0.702112	2.9522e-06
0.701635	0.024925	0.701635	0.00012035	0.701635	2.9286e-06
0.701159	0.024915	0.701159	0.00011978	0.701159	2.9052e-06
0.700644	0.024904	0.700644	0.00011917	0.700644	2.8802e-06
0.700169	0.024894	0.700169	0.00011861	0.700169	2.8573e-06
0.700011	0.02489	0.700011	0.00011841	0.700011	2.8491e-06
0.699695	0.024884	0.699695	0.00011805	0.699695	2.8346e-06
0.699222	0.024874	0.699222	0.00011749	0.699222	2.8121e-06
0.698749	0.024864	0.698749	0.00011694	0.698749	2.7898e-06
0.698277	0.024854	0.698277	0.00011639	0.698277	2.7678e-06
0.697805	0.024844	0.697805	0.00011585	0.697805	2.7459e-06
0.697295	0.024833	0.697295	0.00011526	0.697295	2.7224e-06
0.696825	0.024823	0.696825	0.00011473	0.696825	2.701e-06
0.696355	0.024813	0.696355	0.00011419	0.696355	2.6797e-06
0.695886	0.024803	0.695886	0.00011366	0.695886	2.6587e-06
0.695418	0.024793	0.695418	0.00011313	0.695418	2.6378e-06
0.694911	0.024782	0.694911	0.00011256	0.694911	2.6155e-06
0.694444	0.024772	0.694444	0.00011204	0.694444	2.595e-06
0.693978	0.024762	0.693978	0.00011152	0.693978	2.5747e-06
0.693474	0.024752	0.693474	0.00011096	0.693474	2.553e-06
0.693008	0.024742	0.693008	0.00011045	0.693008	2.5331e-06
0.692544	0.024732	0.692544	0.00010994	0.692544	2.5134e-06
0.692042	0.024721	0.692042	0.00010939	0.692042	2.4922e-06
0.691578	0.024712	0.691578	0.00010889	0.691578	2.4729e-06
0.691116	0.024702	0.691116	0.00010839	0.691116	2.4537e-06
0.690615	0.024691	0.690615	0.00010785	0.690615	2.4331e-06
0.690154	0.024682	0.690154	0.00010736	0.690154	2.4143e-06
0.689655	0.024671	0.689655	0.00010683	0.689655	2.3942e-06
0.689195	0.024661	0.689195	0.00010634	0.689195	2.3757e-06
0.688698	0.024651	0.688698	0.00010581	0.688698	2.3559e-06
0.688239	0.024641	0.688239	0.00010533	0.688239	2.3378e-06
0.687743	0.024631	0.687743	0.00010481	0.687743	2.3184e-06
0.687285	0.024621	0.687285	0.00010434	0.687285	2.3006e-06
0.68679	0.024611	0.68679	0.00010382	0.68679	2.2815e-06
0.686296	0.0246	0.686296	0.00010331	0.686296	2.2627e-06
0.685841	0.024591	0.685841	0.00010285	0.685841	2.2454e-06
0.685348	0.02458	0.685348	0.00010234	0.685348	2.2269e-06
0.684894	0.024571	0.684894	0.00010188	0.684894	2.2099e-06
0.684402	0.024561	0.684402	0.00010138	0.684402	2.1917e-06
0.683912	0.02455	0.683912	0.00010089	0.683912	2.1737e-06
0.683459	0.024541	0.683459	0.00010044	0.683459	2.1572e-06
0.68297	0.02453	0.68297	9.995e-05	0.68297	2.1395e-06
0.682481	0.02452	0.682481	9.9465e-05	0.682481	2.122e-06
0.681993	0.02451	0.681993	9.8983e-05	0.681993	2.1047e-06
0.681543	0.024501	0.681543	9.8541e-05	0.681543	2.0888e-06
0.681057	0.02449	0.681057	9.8065e-05	0.681057	2.0718e-06
0.680571	0.02448	0.680571	9.7592e-05	0.680571	2.0549e-06
0.680086	0.02447	0.680086	9.7122e-05	0.680086	2.0382e-06
0.679601	0.02446	0.679601	9.6655e-05	0.679601	2.0217e-06
0.679154	0.024451	0.679154	9.6226e-05	0.679154	2.0066e-06
0.678671	0.02444	0.678671	9.5765e-05	0.678671	1.9903e-06
0.678189	0.02443	0.678189	9.5306e-05	0.678189	1.9742e-06
0.677707	0.02442	0.677707	9.485e-05	0.677707	1.9583e-06
0.677226	0.02441	0.677226	9.4397e-05	0.677226	1.9425e-06
0.676745	0.0244	0.676745	9.3947e-05	0.676745	1.9269e-06
0.676265	0.02439	0.676265	9.3499e-05	0.676265	1.9114e-06
0.675786	0.02438	0.675786	9.3055e-05	0.675786	1.8961e-06
0.675308	0.02437	0.675308	9.2613e-05	0.675308	1.8809e-06
0.67483	0.02436	0.67483	9.2173e-05	0.67483	1.8658e-06
0.674353	0.02435	0.674353	9.1737e-05	0.674353	1.8509e-06
0.673876	0.024341	0.673876	9.1303e-05	0.673876	1.8361e-06
0.673401	0.024331	0.673401	9.0872e-05	0.673401	1.8215e-06
0.672926	0.024321	0.672926	9.0443e-05	0.672926	1.807e-06
0.672451	0.024311	0.672451	9.0017e-05	0.672451	1.7926e-06
0.671977	0.024301	0.671977	8.9594e-05	0.671977	1.7784e-06
0.671504	0.024291	0.671504	8.9173e-05	0.671504	1.7643e-06
0.670996	0.024281	0.670996	8.8723e-05	0.670996	1.7493e-06
0.670524	0.024271	0.670524	8.8307e-05	0.670524	1.7355e-06
0.670053	0.024261	0.670053	8.7894e-05	0.670053	1.7218e-06
0.669583	0.024251	0.669583	8.7484e-05	0.669583	1.7082e-06
0.669113	0.024242	0.669113	8.7076e-05	0.669113	1.6948e-06
0.668608	0.024231	0.668608	8.6639e-05	0.668608	1.6804e-06
0.668139	0.024221	0.668139	8.6237e-05	0.668139	1.6672e-06
0.667672	0.024212	0.667672	8.5836e-05	0.667672	1.6542e-06
0.667169	0.024201	0.667169	8.5408e-05	0.667169	1.6402e-06
0.666703	0.024192	0.666703	8.5012e-05	0.666703	1.6274e-06
0.666237	0.024182	0.666237	8.4619e-05	0.666237	1.6147e-06
0.665736	0.024172	0.665736	8.4199e-05	0.665736	1.6012e-06
0.665272	0.024162	0.665272	8.381e-05	0.665272	1.5887e-06
0.664808	0.024153	0.664808	8.3425e-05	0.664808	1.5764e-06
0.664309	0.024142	0.664309	8.3012e-05	0.664309	1.5632e-06
0.663847	0.024133	0.663847	8.2631e-05	0.663847	1.5511e-06
0.66335	0.024122	0.66335	8.2223e-05	0.66335	1.5382e-06
0.662889	0.024113	0.662889	8.1847e-05	0.662889	1.5263e-06
0.662393	0.024103	0.662393	8.1444e-05	0.662393	1.5136e-06
0.661933	0.024093	0.661933	8.1072e-05	0.661933	1.502e-06
0.661439	0.024083	0.661439	8.0674e-05	0.661439	1.4896e-06
0.660981	0.024074	0.660981	8.0307e-05	0.660981	1.4781e-06
0.660488	0.024064	0.660488	7.9914e-05	0.660488	1.4659e-06
0.659996	0.024053	0.659996	7.9524e-05	0.659996	1.4538e-06
0.659539	0.024044	0.659539	7.9163e-05	0.659539	1.4427e-06
0.659049	0.024034	0.659049	7.8778e-05	0.659049	1.4308e-06
0.658559	0.024024	0.658559	7.8395e-05	0.658559	1.4191e-06
0.658104	0.024015	0.658104	7.8041e-05	0.658104	1.4083e-06
0.657616	0.024005	0.657616	7.7662e-05	0.657616	1.3968e-06
0.657128	0.023995	0.657128	7.7286e-05	0.657128	1.3854e-06
0.656675	0.023985	0.656675	7.6939e-05	0.656675	1.3749e-06
0.656189	0.023975	0.656189	7.6568e-05	0.656189	1.3637e-06
0.655703	0.023965	0.655703	7.6198e-05	0.655703	1.3526e-06
0.655218	0.023955	0.655218	7.5831e-05	0.655218	1.3416e-06
0.654734	0.023946	0.654734	7.5467e-05	0.654734	1.3307e-06
0.654285	0.023936	0.654285	7.513e-05	0.654285	1.3207e-06
0.653802	0.023926	0.653802	7.477e-05	0.653802	1.31e-06
0.653319	0.023917	0.653319	7.4412e-05	0.653319	1.2994e-06
0.652838	0.023907	0.652838	7.4056e-05	0.652838	1.2889e-06
0.652357	0.023897	0.652357	7.3703e-05	0.652357	1.2785e-06
0.651877	0.023887	0.651877	7.3352e-05	0.651877	1.2683e-06
0.651397	0.023877	0.651397	7.3003e-05	0.651397	1.2581e-06
0.650919	0.023868	0.650919	7.2656e-05	0.650919	1.248e-06
0.650441	0.023858	0.650441	7.2311e-05	0.650441	1.238e-06
0.649963	0.023848	0.649963	7.1968e-05	0.649963	1.2281e-06
0.649487	0.023838	0.649487	7.1628e-05	0.649487	1.2183e-06
0.649011	0.023829	0.649011	7.1289e-05	0.649011	1.2086e-06
0.648536	0.023819	0.648536	7.0953e-05	0.648536	1.199e-06
0.648061	0.023809	0.648061	7.0619e-05	0.648061	1.1894e-06
0.647587	0.0238	0.647587	7.0287e-05	0.647587	1.18e-06
0.64708	0.023789	0.64708	6.9933e-05	0.64708	1.17e-06
0.646608	0.02378	0.646608	6.9605e-05	0.646608	1.1607e-06
0.646136	0.02377	0.646136	6.9279e-05	0.646136	1.1515e-06
0.645665	0.023761	0.645665	6.8955e-05	0.645665	1.1424e-06
0.645195	0.023751	0.645195	6.8633e-05	0.645195	1.1334e-06
0.644692	0.023741	0.644692	6.829e-05	0.644692	1.1239e-06
0.644223	0.023731	0.644223	6.7972e-05	0.644223	1.1151e-06
0.643755	0.023722	0.643755	6.7656e-05	0.643755	1.1063e-06
0.643254	0.023712	0.643254	6.732e-05	0.643254	1.097e-06
0.642787	0.023702	0.642787	6.7008e-05	0.642787	1.0885e-06
0.642321	0.023693	0.642321	6.6698e-05	0.642321	1.08e-06
0.641822	0.023683	0.641822	6.6368e-05	0.641822	1.0709e-06
0.641357	0.023673	0.641357	6.6061e-05	0.641357	1.0626e-06
0.640893	0.023664	0.640893	6.5757e-05	0.640893	1.0543e-06
0.640397	0.023654	0.640397	6.5433e-05	0.640397	1.0456e-06
0.639934	0.023645	0.639934	6.5132e-05	0.639934	1.0375e-06
0.639439	0.023635	0.639439	6.4812e-05	0.639439	1.0289e-06
0.638978	0.023625	0.638978	6.4516e-05	0.638978	1.0209e-06
0.638484	0.023615	0.638484	6.42e-05	0.638484	1.0125e-06
0.638024	0.023606	0.638024	6.3906e-05	0.638024	1.0047e-06
0.637532	0.023596	0.637532	6.3594e-05	0.637532	9.9639e-07
0.637041	0.023586	0.637041	6.3284e-05	0.637041	9.8819e-07
0.636583	0.023577	0.636583	6.2996e-05	0.636583	9.8061e-07
0.636093	0.023567	0.636093	6.269e-05	0.636093	9.7257e-07
0.635604	0.023557	0.635604	6.2386e-05	0.635604	9.646e-07
0.635148	0.023548	0.635148	6.2103e-05	0.635148	9.5723e-07
0.634661	0.023538	0.634661	6.1803e-05	0.634661	9.4941e-07
0.634174	0.023528	0.634174	6.1504e-05	0.634174	9.4167e-07
0.63372	0.023519	0.63372	6.1227e-05	0.63372	9.3451e-07
0.633235	0.02351	0.633235	6.0932e-05	0.633235	9.2691e-07
0.63275	0.0235	0.63275	6.0639e-05	0.63275	9.1939e-07
0.632266	0.02349	0.632266	6.0348e-05	0.632266	9.1194e-07
0.631783	0.02348	0.631783	6.0058e-05	0.631783	9.0455e-07
0.6313	0.023471	0.6313	5.977e-05	0.6313	8.9724e-07
0.630851	0.023462	0.630851	5.9504e-05	0.630851	8.9048e-07
0.63037	0.023452	0.63037	5.9219e-05	0.63037	8.8331e-07
0.629889	0.023443	0.629889	5.8937e-05	0.629889	8.762e-07
0.62941	0.023433	0.62941	5.8656e-05	0.62941	8.6916e-07
0.628931	0.023423	0.628931	5.8378e-05	0.628931	8.6219e-07
0.628453	0.023414	0.628453	5.8101e-05	0.628453	8.5529e-07
0.627975	0.023404	0.627975	5.7825e-05	0.627975	8.4845e-07
0.627499	0.023395	0.627499	5.7552e-05	0.627499	8.4167e-07
0.627023	0.023385	0.627023	5.728e-05	0.627023	8.3496e-07
0.626516	0.023375	0.626516	5.6991e-05	0.626516	8.2787e-07
0.626041	0.023366	0.626041	5.6723e-05	0.626041	8.2129e-07
0.625568	0.023356	0.625568	5.6456e-05	0.625568	8.1477e-07
0.625095	0.023347	0.625095	5.6191e-05	0.625095	8.0832e-07
0.624622	0.023337	0.624622	5.5928e-05	0.624622	8.0192e-07
0.624151	0.023328	0.624151	5.5666e-05	0.624151	7.9559e-07
0.623648	0.023318	0.623648	5.5388e-05	0.623648	7.8889e-07
0.623178	0.023308	0.623178	5.513e-05	0.623178	7.8268e-07
0.622709	0.023299	0.622709	5.4873e-05	0.622709	7.7653e-07
0.62224	0.02329	0.62224	5.4617e-05	0.62224	7.7043e-07
0.621741	0.02328	0.621741	5.4347e-05	0.621741	7.6399e-07
0.621274	0.023271	0.621274	5.4095e-05	0.621274	7.5801e-07
0.620776	0.023261	0.620776	5.3828e-05	0.620776	7.5169e-07
0.62031	0.023251	0.62031	5.3579e-05	0.62031	7.4582e-07

## Sheet: Abs. coef.
CeYIG(100)		CeYIG(110)		CeYIG(111)
E(eV)	Abs, coef (cm-1)	E(eV)	Abs, coef (cm-1)	E(eV)	Abs, coef (cm-1)
5.6881	551822	5.6881	540904	0.7	0.202126
5.68	551813	5.68	540963	0.73	0.349127
5.6621	551864	5.6621	541037	0.76	0.602391
5.65	551933	5.65	541037	0.79	1.03277
5.6364	552044	5.6364	540980	0.82	1.77845
5.62	552204	5.62	540813	0.85	3.05697
5.6109	552310	5.6109	540676	0.94	15.3506
5.59	552547	5.59	540237	0.97	26.2578
5.5856	552593	5.5856	540123	1	44.7951
5.5605	552849	5.5605	539308	1.03	76.4076
5.56	552856	5.56	539293	1.06	130.131
5.5357	553031	5.5357	538254	1.09	221.558
5.53	553056	5.53	537975	1.12	376.607
5.5111	553087	5.5111	536974	1.15	640.854
5.5	553060	5.5	536322	1.18	1087.15
5.4867	552979	5.4867	535492	1.21	1845.97
5.47	552798	5.47	534377	1.24	3130.03
5.4626	552687	5.4626	533865	1.2412	3220.2
5.44	552181	5.44	532213	1.2425	3318.07
5.4386	552149	5.4386	532109	1.2437	3408.59
5.4148	551434	5.4148	530274	1.245	3506.84
5.41	551219	5.41	529903	1.2462	3597.71
5.3913	550461	5.3913	528426	1.2475	3696.35
5.38	549907	5.38	527531	1.2487	3787.57
5.368	549279	5.368	526583	1.25	3886.58
5.35	548196	5.35	525181	1.2513	3985.79
5.3448	547826	5.3448	524784	1.2525	4077.55
5.3219	546234	5.3219	523070	1.2538	4177.14
5.32	546093	5.32	522931	1.2551	4276.93
5.2991	544484	5.2991	521457	1.2563	4369.21
5.29	543710	5.29	520846	1.2576	4469.38
5.2766	542547	5.2766	519975	1.2589	4569.75
5.26	541053	5.26	518963	1.2602	4670.32
5.2542	540510	5.2542	518625	1.2614	4763.32
5.2321	538448	5.2321	517420	1.2627	4864.26
5.23	538285	5.23	517313	1.264	4965.41
5.2101	536343	5.2101	516347	1.2653	5066.75
5.2	535356	5.2	515895	1.2666	5168.29
5.1883	534256	5.1883	515407	1.2679	5270.02
5.17	532477	5.17	514694	1.2692	5371.96
5.1667	532189	5.1667	514580	1.27	5434.78
5.1452	530131	5.1452	513842	1.2705	5474.09
5.14	529699	5.14	513677	1.2718	5576.42
5.124	528258	5.124	513194	1.2731	5678.94
5.11	527022	5.11	512786	1.2744	5781.67
5.1029	526445	5.1029	512586	1.2757	5884.59
5.082	524752	5.082	512016	1.277	5987.71
5.08	524597	5.08	511959	1.2784	6098.98
5.0612	523169	5.0612	511439	1.2797	6202.51
5.05	522421	5.05	511120	1.281	6267
5.0407	521765	5.0407	510833	1.2823	6319.82
5.0202	520457	5.0202	510231	1.2836	6372.73
5.02	520487	5.02	510211	1.285	6429.81
5	519326	5	509546	1.2863	6482.92
4.99	518742	4.99	509184	1.2876	6536.12
4.9799	518247	4.9799	508759	1.289	6593.52
4.96	517232	4.96	507933	1.2903	6646.92
4.9402	516268	4.9402	507006	1.2917	6704.53
4.93	515802	4.93	506509	1.293	6758.12
4.9206	515367	4.9206	505992	1.2944	6815.94
4.9012	514478	4.9012	504941	1.2957	6869.73
4.9	514401	4.9	504867	1.2971	6927.76
4.8819	513491	4.8819	503794	1.2984	6981.74
4.87	512881	4.87	503010	1.2998	7039.99
4.8627	512506	4.8627	502552	1.3	7048.32
4.8438	511398	4.8438	501286	1.3012	7098.34
4.84	511144	4.84	501039	1.3025	7152.62
4.8249	510185	4.8249	499965	1.3039	7211.18
4.81	509097	4.81	498957	1.3053	7269.85
4.8062	508840	4.8062	498661	1.3066	7324.43
4.7876	507356	4.7876	497362	1.308	7383.31
4.78	506696	4.78	496863	1.3094	7442.3
4.7692	505696	4.7692	496078	1.3108	7501.4
4.751	503911	4.751	494908	1.3122	7560.61
4.75	503805	4.75	494803	1.3136	7619.93
4.7328	501981	4.7328	493731	1.315	7679.36
4.72	500527	4.72	492922	1.3163	7734.64
4.7148	499880	4.7148	492618	1.3177	7794.28
4.697	497708	4.697	491662	1.3191	7854.02
4.69	496823	4.69	491262	1.3206	7912.14
4.6792	495442	4.6792	490748	1.322	7958.04
4.6617	493070	4.6617	489952	1.3234	8004.02
4.66	492843	4.66	489867	1.3248	8050.08
4.6442	490701	4.6442	489289	1.3262	8096.22
4.63	488778	4.63	488778	1.3276	8142.44
4.6269	488357	4.6269	488685	1.329	8188.73
4.6097	486028	4.6097	488224	1.33	8221.85
4.6	484725	4.6	487989	1.3305	8238.43
4.5926	483760	4.5926	487809	1.3319	8284.89
4.5756	481598	4.5756	487487	1.3333	8331.43
4.57	480870	4.57	487400	1.3348	8381.38
4.5588	479552	4.5588	487222	1.3362	8428.09
4.5421	477704	4.5421	487002	1.3376	8474.88
4.54	477483	4.54	487007	1.3391	8525.09
4.5255	476049	4.5255	486827	1.3405	8572.04
4.51	474648	4.51	486622	1.342	8622.44
4.5091	474598	4.5091	486617	1.3434	8669.55
4.4928	473338	4.4928	486406	1.3449	8720.12
4.48	472489	4.48	486155	1.3464	8770.78
4.4765	472301	4.4765	486093	1.3478	8818.14
4.4604	471462	4.4604	485746	1.3493	8868.98
4.45	471039	4.45	485425	1.3508	8919.91
4.4444	470851	4.4444	485264	1.3522	8967.52
4.4286	470434	4.4286	484661	1.3537	9018.62
4.42	470282	4.42	484302	1.3552	9069.82
4.4128	470187	4.4128	483961	1.3567	9121.11
4.3972	470084	4.3972	483052	1.3582	9172.48
4.39	470071	4.39	482617	1.3596	9220.52
4.3816	470059	4.3816	482004	1.36	9234.26
4.3662	470133	4.3662	480797	1.3611	9268.28
4.36	470172	4.36	480247	1.3626	9314.74
4.3509	470205	4.3509	479376	1.3641	9361.28
4.3357	470276	4.3357	477790	1.3656	9407.9
4.33	470272	4.33	477162	1.3671	9454.61
4.3206	470258	4.3206	476038	1.3687	9504.51
4.3056	470109	4.3056	474080	1.3702	9551.37
4.3	470064	4.3	473333	1.3717	9598.32
4.2907	469874	4.2907	472005	1.3732	9645.35
4.2759	469423	4.2759	469770	1.3747	9692.45
4.27	469165	4.27	468862	1.3762	9739.64
4.2612	468716	4.2612	467421	1.3778	9790.06
4.2466	467842	4.2466	464958	1.3793	9837.41
4.24	467330	4.24	463806	1.3808	9884.84
4.2321	466673	4.2321	462427	1.3824	9935.52
4.2177	465299	4.2177	459828	1.3839	9983.12
4.21	464450	4.21	458391	1.3855	10034
4.2034	463679	4.2034	457161	1.387	10081.7
4.1892	461815	4.1892	454513	1.3886	10132.8
4.18	460505	4.18	452795	1.39	10177.5
4.1751	459796	4.1751	451883	1.3901	10180.7
4.1611	457579	4.1611	449272	1.3917	10231.9
4.15	455770	4.15	447232	1.3933	10283.2
4.1472	455294	4.1472	446720	1.3948	10331.4
4.1333	452888	4.1333	444218	1.3964	10382.8
4.12	450554	4.12	441828	1.398	10434.4
4.1196	450469	4.1196	441785	1.3995	10482.8
4.106	448066	4.106	439453	1.4011	10522.9
4.0924	445753	4.0924	437168	1.4027	10557.6
4.09	445367	4.09	436787	1.4043	10592.4
4.0789	443538	4.0789	434982	1.4059	10627.3
4.0656	441515	4.0656	432945	1.4075	10662.2
4.06	440701	4.06	432102	1.4091	10697.2
4.0523	439619	4.0523	430954	1.4107	10732.2
4.0391	437941	4.0391	429018	1.4123	10767.3
4.03	436873	4.03	427725	1.4139	10802.4
4.026	436439	4.026	427137	1.4155	10837.6
4.0129	435141	4.0129	425340	1.4171	10872.8
4	434026	4	423527	1.4188	10910.3
3.9871	433071	3.9871	421757	1.42	10936.8
3.9744	432215	3.9744	419971	1.4204	10945.6
3.97	431898	3.97	419305	1.422	10981
3.9617	431356	3.9617	418107	1.4237	11018.7
3.949	430493	3.949	416206	1.4253	11054.2
3.94	429832	3.94	414819	1.4269	11089.7
3.9365	429570	3.9365	414251	1.4286	11127.5
3.9241	428455	3.9241	412190	1.4302	11163.2
3.9117	427101	3.9117	409976	1.4319	11201.1
3.91	426915	3.91	409679	1.4335	11236.9
3.8994	425482	3.8994	407659	1.4352	11274.9
3.8871	423509	3.8871	405192	1.4368	11310.8
3.88	422185	3.88	403704	1.4385	11349
3.875	421170	3.875	402595	1.4402	11387.2
3.8629	418445	3.8629	399850	1.4419	11425.5
3.8509	415389	3.8509	396969	1.4435	11461.6
3.85	415136	3.85	396720	1.4452	11500
3.839	412005	3.839	393914	1.4469	11538.4
3.8272	408334	3.8272	390764	1.4486	11576.9
3.82	406017	3.82	388790	1.45	11608.7
3.8154	404484	3.8154	387471	1.4503	11615.5
3.8037	400507	3.8037	384113	1.452	11654.1
3.792	396508	3.792	380660	1.4537	11692.8
3.79	395838	3.79	380048	1.4554	11731.6
3.7805	392585	3.7805	377169	1.4571	11770.4
3.769	388794	3.769	373642	1.4588	11809.2
3.76	385960	3.76	370863	1.4605	11848.2
3.7576	385219	3.7576	370116	1.4623	11889.4
3.7462	381886	3.7462	366609	1.464	11928.5
3.7349	378880	3.7349	363153	1.4657	11967.6
3.73	377657	3.73	361656	1.4675	12009.1
3.7237	376196	3.7237	359770	1.4692	12048.3
3.7126	373856	3.7126	356485	1.4709	12087.6
3.7015	371830	3.7015	353303	1.4727	12129.2
3.7	371578	3.7	352883	1.4744	12168.6
3.6905	370089	3.6905	350256	1.4762	12210.4
3.6795	368580	3.6795	347348	1.4779	12249.9
3.67	367405	3.67	344937	1.4797	12291.8
3.6686	367243	3.6686	344597	1.48	12298.8
3.6578	365998	3.6578	342008	1.4815	12331.6
3.6471	364769	3.65	340228	1.4833	12370.9
3.64	363915	3.6471	339580	1.485	12408.1
3.6364	363459	3.64	338064	1.4868	12447.5
3.6257	361986	3.6364	337313	1.4886	12487.1
3.6152	360292	3.63	336028	1.4904	12526.6
3.61	359353	3.6257	335196	1.4922	12566.3
3.6047	358304	3.62	334115	1.494	12605.9
3.5942	355981	3.6152	333236	1.4958	12645.7
3.5838	353310	3.61	332318	1.4976	12685.5
3.58	352242	3.6047	331402	1.4994	12725.4
3.5735	350299	3.6	330620	1.5012	12771.4
3.5632	346956	3.5942	329679	1.503	12820.5
3.553	343342	3.59	329014	1.5049	12872.4
3.55	342228	3.5838	328057	1.5067	12921.7
3.5429	339504	3.58	327481	1.5085	12971.1
3.5328	335511	3.5735	326513	1.51	13012.3
3.5227	331425	3.57	325998	1.5104	13023.3
3.52	330307	3.5632	325009	1.5122	13072.8
3.5127	327326	3.56	324544	1.514	13122.5
3.5028	323284	3.553	323531	1.5159	13174.9
3.493	319345	3.55	323092	1.5177	13224.7
3.49	318180	3.5429	322048	1.5196	13277.4
3.4831	315532	3.54	321615	1.5215	13330.1
3.4734	311893	3.5328	320521	1.5233	13380.1
3.4637	308421	3.53	320088	1.5252	13433.1
3.46	307138	3.5227	318923	1.5271	13486.1
3.454	305104	3.52	318479	1.529	13539.1
3.4444	301928	3.5127	317238	1.5309	13582.9
3.4349	298853	3.51	316759	1.5328	13616.1
3.43	297290	3.5028	315442	1.5347	13649.4
3.4254	295829	3.5	314906	1.5366	13682.7
3.416	292805	3.493	313515	1.5385	13716.1
3.4066	289728	3.49	312899	1.54	13742.5
3.4	287492	3.4831	311416	1.5404	13749.5
3.3973	286544	3.48	310716	1.5423	13783
3.388	283202	3.4734	309169	1.5442	13816.5
3.3787	279672	3.47	308339	1.5461	13850
3.37	276124	3.4637	306740	1.5481	13885.4
3.3696	275944	3.46	305767	1.55	13919
3.3604	271993	3.454	304134	1.5519	13952.7
3.3514	267844	3.45	302992	1.5539	13988.1
3.3423	263503	3.4444	301362	1.5558	14021.9
3.34	262360	3.44	300018	1.5578	14057.5
3.3333	259020	3.4349	298428	1.5597	14091.3
3.3244	254437	3.43	296852	1.5617	14126.9
3.3155	249801	3.4254	295340	1.5637	14162.6
3.31	246918	3.42	293509	1.5657	14198.4
3.3067	245174	3.416	292120	1.5676	14232.4
3.2979	240601	3.41	290007	1.5696	14268.2
3.2891	236133	3.4066	288782	1.57	14275.4
3.2804	231815	3.4	286369	1.5716	14304.1
3.28	231610	3.3973	285353	1.5736	14340
3.2718	227692	3.39	282617	1.5756	14378.3
3.2632	223780	3.388	281849	1.5776	14422.2
3.2546	220103	3.38	278782	1.5796	14466.1
3.25	218231	3.3787	278295	1.5816	14510
3.2461	216683	3.37	274891	1.5837	14556.2
3.2376	213514	3.3696	274721	1.5857	14600.3
3.2292	210600	3.3604	271135	1.5877	14644.5
3.2208	207924	3.36	270966	1.5897	14688.7
3.22	207683	3.3514	267569	1.5918	14735.2
3.2124	205464	3.35	267033	1.5938	14779.6
3.2041	203209	3.3423	264021	1.5959	14826.2
3.1959	201125	3.34	263115	1.5979	14870.7
3.19	199716	3.3333	260516	1.6	14917.5
3.1877	199171	3.33	259226	1.6021	15080.8
3.1795	197312	3.3244	257068	1.6041	15112.1
3.1714	195511	3.32	255382	1.6062	15144.4
3.1633	193720	3.3155	253672	1.6083	15177.1
3.16	192983	3.31	251587	1.6104	15210
3.1552	191894	3.3067	250338	1.6125	15243
3.1472	190004	3.3	247848	1.6146	15276.5
3.1392	188000	3.2979	247062	1.6167	15310.1
3.1313	185864	3.29	244159	1.6188	15343.9
3.13	185495	3.2891	243836	1.6209	15378
3.1234	183559	3.2804	240664	1.623	15412.4
3.1156	181071	3.28	240512	1.6252	15447.9
3.1078	178384	3.2718	237540	1.6273	15482.7
3.1	175496	3.27	236899	1.6294	15517.9
3.0923	172418	3.2632	234442	1.63	15527.6
3.0846	169153	3.26	233303	1.6316	15554.2
3.0769	165722	3.2546	231360	1.6337	15589.8
3.07	162482	3.25	229709	1.6359	15626.6
3.0693	162149	3.2461	228295	1.638	15662.7
3.0617	158462	3.24	226100	1.6402	15700
3.0542	154688	3.2376	225227	1.6424	15737.6
3.0467	150856	3.23	222453	1.6446	15775.5
3.04	147394	3.2292	222152	1.6467	15812.7
3.0392	146986	3.2208	219051	1.6489	15851
3.0318	143116	3.22	218759	1.6511	15889.7
3.0244	139266	3.2124	215921	1.6533	15928.5
3.017	135452	3.21	215005	1.6555	15967.6
3.01	131853	3.2041	212766	1.6578	16008.1
3.0097	131706	3.2	211177	1.66	16048
3.0024	128030	3.1959	209578	1.6622	16087.7
2.9952	124445	3.19	207274	1.6644	16128
2.988	120957	3.1877	206353	1.6667	16169.4
2.9808	117575	3.18	203295	1.6689	16210.2
2.98	117218	3.1795	203089	1.6712	16252.2
2.9736	114302	3.1714	199805	1.6734	16293.4
2.9665	111146	3.17	199251	1.6757	16336
2.9594	108103	3.1633	196496	1.6779	16377.9
2.9524	105178	3.16	195151	1.6802	16420.9
2.95	104214	3.1552	193173	1.6825	16464.4
2.9454	102368	3.15	191009	1.6848	16508
2.9384	99670.8	3.1472	189851	1.6871	16552
2.9314	97080.5	3.14	186851	1.6894	16596.1
2.9245	94599.6	3.1392	186533	1.69	16608
2.92	93027.7	3.1313	183237	1.6917	16640.6
2.9176	92223.8	3.13	182694	1.694	16685.4
2.9108	89947	3.1234	179973	1.6963	16730.4
2.904	87765	3.12	178563	1.6986	16775.8
2.8972	85674.6	3.1156	176755	1.701	16822.4
2.8904	83672	3.11	174483	1.7033	16868.3
2.89	83543.3	3.1078	173585	1.7056	16914.4
2.8837	81753.9	3.1	170479	1.708	16961.9
2.877	79913.7	3.0923	167451	1.7103	17008.7
2.8704	78153.7	3.09	166572	1.7127	17056.9
2.8637	76459.3	3.0846	164502	1.7151	17105.1
2.86	75534.5	3.08	162783	1.7175	17153.8
2.8571	74835.4	3.0769	161640	1.7198	17201.8
2.8506	73281.4	3.07	159128	1.72	17205.6
2.844	71783	3.0693	158880	1.7222	17251
2.8375	70345.1	3.0617	156216	1.7246	17300.5
2.8311	68964.2	3.06	155620	1.727	17350.3
2.83	68745.2	3.0542	153657	1.7294	17400.5
2.8246	67635.1	3.05	152274	1.7318	17451
2.8182	66353.7	3.0467	151202	1.7343	17502.8
2.8118	65123.1	3.04	149095	1.7367	17553.7
2.8054	63934.3	3.0392	148852	1.7391	17605.1
2.8	62951.4	3.0318	146609	1.7416	17658.5
2.7991	62792.2	3.03	146083	1.744	17709.3
2.7928	61688.6	3.0244	144471	1.7465	17763
2.7865	60623.2	3.02	143245	1.7489	17815.8
2.7803	59595.1	3.017	142433	1.75	17839.4
2.774	58599.9	3.01	140571	1.7514	17869.7
2.77	57970.8	3.0097	140496	1.7539	17923.6
2.7679	57640.7	3.0024	138649	1.7564	17977.7
2.7617	56711.1	3	138055	1.7589	18033.5
2.7556	55815.1	2.9952	136893	1.7614	18087.7
2.7494	54942.8	2.99	135683	1.7639	18143.8
2.7434	54102.8	2.988	135216	1.7664	18199.9
2.74	53644.3	2.9808	133610	1.7689	18256.2
2.7373	53283.5	2.98	133438	1.7714	18312.5
2.7313	52494.1	2.9736	132063	1.774	18369.9
2.7253	51727	2.97	131299	1.7765	18428.2
2.7193	50982	2.9665	130573	1.7791	18485.9
2.7133	50256.3	2.96	129243	1.78	18507.8
2.71	49860.2	2.9594	129127	1.7816	18544.3
2.7074	49554.4	2.9524	127714	1.7842	18603.9
2.7015	48874.2	2.95	127240	1.7867	18662.6
2.6957	48212	2.9454	126325	1.7893	18722.4
2.6898	47564	2.94	125262	1.7919	18782.3
2.684	46936.5	2.9384	124944	1.7945	18842.3
2.68	46516.2	2.9314	123562	1.7971	18904.2
2.6782	46327.5	2.93	123277	1.7997	18964.4
2.6724	45731.6	2.9245	122174	1.8023	19026.5
2.6667	45153	2.92	121255	1.8049	19088.7
2.6609	44588.3	2.9176	120768	1.8076	19152
2.6552	44038	2.9108	119339	1.81	19210.5
2.65	43543.6	2.91	119168	1.8102	19214.4
2.6496	43502.1	2.904	117874	1.8129	19279.8
2.6439	42979.8	2.9	116998	1.8155	19342.4
2.6383	42469	2.8972	116374	1.8182	19408
2.6327	41970.7	2.8904	114830	1.8209	19473.8
2.6271	41484.7	2.89	114729	1.8235	19536.7
2.6216	41010	2.8837	113248	1.8262	19604.5
2.62	40878.7	2.88	112350	1.8289	19670.5
2.616	40545.9	2.877	111621	1.8316	19736.7
2.6105	40092.9	2.8704	109957	1.8343	19804.8
2.605	39649.4	2.87	109863	1.837	19871.2
2.5996	39216.9	2.8637	108252	1.8398	19940.7
2.5941	38792.1	2.86	107275	1.84	19946.6
2.59	38476.2	2.8571	106517	1.8425	20009.1
2.5887	38378.2	2.8506	104758	1.8452	20077.7
2.5833	37970.9	2.85	104600	1.848	20147.5
2.578	37576.9	2.844	102971	1.8507	20218.2
2.5726	37185.3	2.84	101859	1.8535	20288.3
2.5673	36806.9	2.8375	101174	1.8563	20360.3
2.562	36432.3	2.8311	99370.8	1.8591	20432.5
2.56	36294.9	2.83	99076.9	1.8619	20504.7
2.5567	36066.8	2.8246	97565.4	1.8647	20577.1
2.5514	35710.2	2.82	96274.8	1.8675	20649.7
2.5462	35358.7	2.8182	95764.9	1.87	20715.2
2.541	35016.1	2.8118	93974.5	1.8703	20724.2
2.5358	34677.2	2.81	93475.8	1.8731	20797
2.5306	34347.1	2.8054	92202.6	1.8759	20871.8
2.53	34308.1	2.8	90705.7	1.8788	20947.9
2.5255	34021.9	2.7991	90458.1	1.8816	21023
2.5203	33704.1	2.7928	88734.7	1.8845	21101.2
2.5152	33391.2	2.79	87981.2	1.8874	21177.7
2.5101	33084.4	2.7865	87046.3	1.8902	21255.1
2.5051	32784.9	2.7803	85390.3	1.8931	21331.8
2.5	32487.6	2.78	85319.1	1.896	21410.6
2.495	32197.6	2.774	83768.7	1.8989	21489.5
2.49	31913.5	2.77	82732.8	1.9	21519.3
2.485	31632.9	2.7679	82190.4	1.9018	21570.5
2.48	31355.6	2.7617	80648.9	1.9048	21650.9
2.475	31084.2	2.76	80232.8	1.9077	21732.2
2.4701	30819.9	2.7556	79149.9	1.9106	21813.6
2.47	30813.7	2.75	77821.3	1.9136	21894.4
2.4652	30558.9	2.7494	77690.1	1.9165	21978.1
2.4603	30301.2	2.7434	76277.8	1.9195	22061.1
2.4554	30046.8	2.74	75508.5	1.9225	22144.3
2.4506	29799.3	2.7373	74901.5	1.9255	22229.6
2.4458	29555	2.7313	73569.2	1.9285	22315
2.4409	29312.7	2.73	73290.8	1.93	22357.8
2.44	29267.3	2.7253	72278	1.9315	22400.7
2.4361	29074.9	2.72	71169.9	1.9345	22486.4
2.4314	28843.8	2.7193	71024.8	1.9375	22574.3
2.4266	28614.8	2.7133	69809.5	1.9405	22660.4
2.4219	28387.5	2.71	69142.4	1.9436	22749.8
2.4172	28165.9	2.7074	68637	1.9466	22838.2
2.4125	27947.3	2.7015	67499.1	1.9497	22927.9
2.41	27835.3	2.7	67209.9	1.9528	23017.8
2.4078	27731.8	2.6957	66398.1	1.9558	23108.6
2.4031	27519.4	2.69	65366.2	1.9589	23198.8
2.3985	27311.1	2.6898	65331.4	1.96	23231.7
2.3938	27104.8	2.684	64298.3	1.962	23291.2
2.3892	26900.2	2.68	63607.7	1.9651	23383.8
2.3846	26700.9	2.6782	63296.3	1.9683	23479.7
2.38	26504.7	2.6724	62327.8	1.9714	23572.6
2.3755	26310.2	2.67	61930.9	1.9745	23667.7
2.3709	26119.9	2.6667	61389.5	1.9777	23764.2
2.3664	25931.2	2.6609	60476.7	1.9808	23859.7
2.3619	25745.5	2.66	60329.5	1.984	23956.5
2.3574	25560.2	2.6552	59593.7	1.9872	24055.6
2.3529	25380.3	2.65	58802.9	1.99	24141.9
2.35	25263.3	2.6496	58740.3	1.9904	24152.8
2.3485	25201.9	2.6439	57909.3	1.9936	24252.3
2.344	25025.4	2.64	57347.6	1.9968	24353.9
2.3396	24852.7	2.6383	57104.8	2	24453.8
2.3352	24682.9	2.6327	56324.6	2.0032	24555.8
2.3308	24513.6	2.63	55955	2.0065	24657.3
2.3265	24348.1	2.6271	55563.2	2.0097	24759.7
2.3221	24182.1	2.6216	54827.8	2.013	24865.7
2.32	24103.8	2.62	54621.8	2.0163	24969.8
2.3178	24022.2	2.616	54111.6	2.0195	25074.9
2.3134	23861.7	2.6105	53415.8	2.02	25089.3
2.3091	23702.7	2.61	53350	2.0228	25181.5
2.3048	23546.4	2.605	52738.3	2.0261	25288.2
2.3006	23393.9	2.6	52131.2	2.0295	25396.5
2.2963	23242.7	2.5996	52081	2.0328	25505.8
2.2921	23093.3	2.5941	51439.8	2.0361	25615.3
2.29	23020.9	2.59	50962.1	2.0395	25726.3
2.2878	22944.8	2.5887	50815.9	2.0428	25836.2
2.2836	22799	2.5833	50209.9	2.0462	25949.7
2.2794	22654.9	2.58	49842.4	2.0496	26063.4
2.2752	22512.4	2.578	49620.9	2.05	26076.8
2.2711	22372.7	2.5726	49045.1	2.053	26177.4
2.2669	22233.4	2.57	48768.9	2.0564	26291.6
2.2628	22096.7	2.5673	48483.5	2.0598	26408.2
2.26	22005.2	2.562	47936.9	2.0632	26524.9
2.2587	21961.6	2.56	47736	2.0667	26643.2
2.2545	21826.9	2.5567	47402.4	2.0701	26760.5
2.2505	21695.8	2.5514	46882.7	2.0736	26881.4
2.2464	21565	2.55	46743.2	2.0771	27002.5
2.2423	21435.6	2.5462	46376.9	2.08	27105.6
2.2383	21308.7	2.541	45880.4	2.0805	27122.6
2.2342	21182.3	2.54	45787.7	2.084	27246.4
2.2302	21058.2	2.5358	45395.9	2.0875	27370.4
2.23	21051.6	2.5306	44923.3	2.0911	27496.1
2.2262	20935.2	2.53	44869	2.0946	27620.6
2.2222	20813.8	2.5255	44464.2	2.0981	27747.6
2.2182	20693.6	2.5203	44010	2.1017	27876.1
2.2143	20575.5	2.52	43984.3	2.1053	28004.9
2.2103	20457.7	2.5152	43569.1	2.1088	28132.7
2.2064	20342	2.5101	43139.9	2.11	28176.5
2.2025	20227.7	2.51	43130.6	2.1124	28264.2
2.2	20155.5	2.5051	42718.9	2.116	28396
2.1986	20114.6	2.5	42305.1	2.1197	28531.6
2.1947	20002.4	2.495	41901.9	2.1233	28666.1
2.1908	19891.6	2.49	41510.1	2.1269	28800.9
2.1869	19782	2.49	41510.1	2.1306	28937.4
2.1831	19674.1	2.485	41122	2.1343	29076.3
2.1793	19567.4	2.48	40742.7	2.1379	29214.2
2.1754	19461	2.475	40372.1	2.14	29292.8
2.1716	19356.4	2.4701	40009.3	2.1416	29353.8
2.17	19312.2	2.47	40000.2	2.1453	29495.8
2.1678	19252.8	2.4652	39652.6	2.149	29638.1
2.164	19150.5	2.4603	39304.5	2.1528	29784.4
2.1603	19049.8	2.46	39282.3	2.1565	29929.5
2.1565	18949.5	2.4554	38962.5	2.1603	30076.4
2.1528	18850.8	2.4506	38628	2.164	30222.2
2.149	18752.5	2.45	38586.3	2.1678	30371.9
2.1453	18655.6	2.4458	38299.6	2.17	30457.7
2.1416	18560	2.4409	37975.5	2.1716	30522
2.14	18518.4	2.44	37914.5	2.1754	30674.6
2.1379	18465.1	2.4361	37658.8	2.1793	30829
2.1343	18372	2.4314	37352.1	2.1831	30984.5
2.1306	18279	2.43	37261.7	2.1869	31138.2
2.1269	18186.9	2.4266	37047.2	2.1908	31298.1
2.1233	18096.5	2.4219	36747.2	2.1947	31456.1
2.1197	18007	2.42	36630.1	2.1986	31616.7
2.116	17917.5	2.4172	36455.4	2.2	31674.8
2.1124	17829.6	2.4125	36166.9	2.2025	31779.9
2.11	17770.6	2.41	36017.1	2.2064	31941.3
2.1088	17742.4	2.4078	35884.2	2.2103	32107.5
2.1053	17657	2.4031	35607.1	2.2143	32273.3
2.1017	17571.7	2.4	35425	2.2182	32442.6
2.0981	17486.9	2.3985	35334.8	2.2222	32611.4
2.0946	17403.8	2.3938	35066.6	2.2262	32782.9
2.0911	17321.6	2.39	34848.7	2.23	32947.4
2.0875	17239.3	2.3892	34803.1	2.2302	32957.1
2.084	17158.4	2.3846	34545.2	2.2342	33131.7
2.0805	17078.4	2.38	34290.4	2.2383	33308.2
2.08	17066.5	2.38	34290.4	2.2423	33485.9
2.0771	16999.9	2.3755	34040.2	2.2464	33667.7
2.0736	16921.3	2.3709	33794.1	2.2505	33850.1
2.0701	16843.4	2.37	33745.3	2.2545	34031.3
2.0667	16767.2	2.3664	33552.5	2.2587	34218.3
2.0632	16690.5	2.3619	33316.4	2.26	34279.3
2.0598	16615.6	2.36	33215.4	2.2628	34406.6
2.0564	16541.3	2.3574	33083.3	2.2669	34595.3
2.053	16467.5	2.3529	32853.2	2.2711	34785.9
2.05	16403.4	2.35	32703.2	2.2752	34977.9
2.0496	16394.5	2.3485	32627.6	2.2794	35174.1
2.0462	16322.1	2.344	32403.5	2.2836	35370.8
2.0428	16250.3	2.34	32203.6	2.2878	35570.4
2.0395	16180	2.3396	32186.2	2.29	35674.2
2.0361	16109.5	2.3352	31971.8	2.2921	35774.3
2.0328	16040.6	2.3308	31758.1	2.2963	35977.1
2.0295	15972.2	2.33	31718.8	2.3006	36182
2.0261	15903.5	2.3265	31550.9	2.3048	36390.6
2.0228	15836.2	2.3221	31345.4	2.3091	36601.2
2.02	15779.1	2.32	31248.8	2.3134	36812.4
2.0195	15769.4	2.3178	31144	2.3178	37028
2.0163	15704.2	2.3134	30944.2	2.32	37140.8
2.013	15638.7	2.31	30788.7	2.3221	37245
2.0097	15573.6	2.3091	30748.7	2.3265	37466.4
2.0065	15509.9	2.3048	30555.9	2.3308	37686.9
2.0032	15446.2	2.3006	30367.4	2.3352	37911.8
2	15383.7	2.3	30343.1	2.3396	38139.8
1.9968	15321.6	2.2963	30180.3	2.344	38368.3
1.9936	15260.1	2.2921	29997.3	2.3485	38603.8
1.9904	15199.3	2.29	29907.2	2.35	38683.2
1.99	15192	2.2878	29813.5	2.3529	38838.2
1.9872	15138.8	2.2836	29636.1	2.3574	39075
1.984	15078.8	2.28	29485.4	2.3619	39317.1
1.9808	15019.6	2.2794	29459.2	2.3664	39559.9
1.9777	14961.4	2.2752	29285	2.3709	39808.1
1.9745	14903	2.2711	29117.2	2.3755	40058.7
1.9714	14846	2.27	29073.2	2.38	40310.6
1.9683	14789.4	2.2669	28946.2	2.3846	40567.4
1.9651	14732.5	2.2628	28781.5	2.3892	40824.8
1.962	14676.6	2.26	28670.3	2.3938	41087.8
1.96	14640.8	2.2587	28619.4	2.3985	41355.6
1.9589	14621.5	2.2545	28456.5	2.4031	41624.9
1.9558	14566.8	2.2505	28298.9	2.4078	41896.6
1.9528	14513.2	2.25	28281.2	2.41	42027.7
1.9497	14459.3	2.2464	28140.3	2.4125	42174
1.9466	14406	2.2423	27986.7	2.4172	42454.6
1.9436	14353.8	2.24	27899	2.4219	42735.9
1.9405	14301.4	2.2383	27834.7	2.4266	43023
1.9375	14250.1	2.2342	27684.1	2.4314	43317.5
1.9345	14199.2	2.2302	27535.1	2.4361	43611.1
1.9315	14148.8	2.23	27528.1	2.44	43851.5
1.93	14124.1	2.2262	27390.9	2.4409	43909.8
1.9285	14098.9	2.2222	27244.9	2.4458	44216
1.9255	14049.2	2.22	27166.2	2.4506	44523.8
1.9225	14000.1	2.2182	27103.7	2.4554	44835
1.9195	13951.4	2.2143	26964	2.4603	45153.8
1.9165	13902.9	2.2103	26825.7	2.4652	45473.6
1.9136	13855.7	2.21	26815.3	2.47	45792.4
1.9106	13808.3	2.2064	26688.9	2.4701	45801.8
1.9077	13762	2.2025	26554.7	2.475	46130.9
1.9048	13716	2.2	26471.1	2.48	46470.4
1.9018	13669.5	2.1986	26423	2.485	46810.9
1.9	13641.1	2.1947	26291.6	2.49	47160
1.8989	13624.2	2.1908	26162.8	2.495	47512.6
1.896	13579.4	2.19	26135.5	2.5	47868.8
1.8931	13535	2.1869	26034.2	2.5051	48235.5
1.8902	13490.9	2.1831	25909.3	2.5101	48604
1.8874	13447.8	2.18	25810.7	2.5152	48980.6
1.8845	13404.4	2.1793	25786.9	2.5203	49363.4
1.8816	13361.5	2.1754	25663.6	2.5255	49754.4
1.8788	13319.5	2.1716	25541.7	2.53	50102
1.8759	13277.3	2.17	25492.1	2.5306	50149.8
1.8731	13236	2.1678	25422.4	2.5358	50553.6
1.8703	13195.2	2.164	25305.4	2.541	50963.7
1.87	13191	2.1603	25189.9	2.5462	51380.2
1.8675	13154.6	2.16	25182	2.5514	51805.7
1.8647	13114.5	2.1565	25075.7	2.5567	52239.8
1.8619	13074.6	2.1528	24962.8	2.56	52514.8
1.8591	13035.1	2.15	24878.1	2.562	52683
1.8563	12995.9	2.149	24849.1	2.5673	53132.8
1.8535	12957.2	2.1453	24738.9	2.5726	53591.9
1.8507	12918.7	2.1416	24631.1	2.578	54062.3
1.848	12881.3	2.14	24582.4	2.5833	54540
1.8452	12843.4	2.1379	24523.6	2.5887	55029.1
1.8425	12806.5	2.1343	24417.4	2.59	55146
1.84	12772.9	2.1306	24312.4	2.5941	55527.7
1.8398	12770	2.13	24294.8	2.5996	56038
1.837	12733.1	2.1269	24207.7	2.605	56558.3
1.8343	12697.3	2.1233	24106.5	2.6105	57090.4
1.8316	12661.7	2.12	24015.3	2.616	57634.9
1.8289	12626.4	2.1197	24005.5	2.62	58036.3
1.8262	12591.4	2.116	23905.7	2.6216	58196.6
1.8235	12556.7	2.1124	23807.2	2.6271	58766
1.8209	12523	2.11	23741.7	2.6327	59352.8
1.8182	12488.9	2.1088	23708.9	2.6383	59952.3
1.8155	12455.1	2.1053	23614.1	2.6439	60567.2
1.8129	12422.4	2.1017	23518.3	2.6496	61199.9
1.8102	12389.2	2.1	23473.8	2.65	61246.8
1.81	12386.6	2.0981	23424.9	2.6552	61845.9
1.8076	12356.9	2.0946	23332.8	2.6609	62512.6
1.8049	12324.2	2.0911	23240.8	2.6667	63200.2
1.8023	12292.6	2.09	23213.7	2.6724	63904
1.7997	12261.2	2.0875	23150	2.6782	64628.9
1.7971	12230	2.084	23060.5	2.68	64859.8
1.7945	12199.2	2.0805	22971.2	2.684	65375.5
1.7919	12168.6	2.08	22959.3	2.6898	66146.4
1.7893	12138.3	2.0771	22885.2	2.6957	66941.7
1.7867	12108.1	2.0736	22798.3	2.7015	67759.2
1.7842	12079.1	2.0701	22713.7	2.7074	68606.8
1.7816	12049.6	2.07	22710.5	2.71	68985.8
1.78	12031.4	2.0667	22630.3	2.7133	69482.3
1.7791	12020.9	2.0632	22546	2.7193	70391
1.7765	11991.9	2.06	22469.3	2.7253	71330.7
1.774	11963.8	2.0598	22462.9	2.7313	72301.5
1.7714	11935.3	2.0564	22382.1	2.7373	73309.2
1.7689	11907.7	2.053	22301.4	2.74	73773
1.7664	11880.4	2.05	22231.4	2.7434	74359.4
1.7639	11853.2	2.0496	22222.9	2.7494	75444.3
1.7614	11826.4	2.0462	22144.5	2.7556	76577.9
1.7589	11799.8	2.0428	22066.3	2.7617	77752.2
1.7564	11773.2	2.04	22001	2.7679	78975.8
1.7539	11747	2.0395	21989.4	2.77	79411.9
1.7514	11721.3	2.0361	21913.5	2.774	80249
1.75	11706.6	2.0328	21838.8	2.7803	81578.1
1.7489	11695.5	2.03	21775.8	2.7865	82957.3
1.7465	11670.6	2.0295	21764.3	2.7928	84398.7
1.744	11645.4	2.0261	21688.8	2.7991	85899.6
1.7416	11621.1	2.0228	21616.6	2.8	86117.3
1.7391	11596.1	2.02	21556	2.8054	87460.4
1.7367	11572.2	2.0195	21544.5	2.8118	89084.7
1.7343	11548.5	2.0163	21475.6	2.8182	90772.6
1.7318	11524.3	2.013	21403.8	2.8246	92524.5
1.7294	11500.9	2.01	21341.3	2.83	94037.9
1.727	11478	2.0097	21334.1	2.8311	94338.4
1.7246	11455	2.0065	21265.5	2.8375	96208
1.7222	11432.3	2.0032	21198.1	2.844	98134.6
1.72	11411.6	2	21129.7	2.8506	100113
1.7198	11409.7	1.9968	21063.6	2.8571	102125
1.7175	11388.2	1.9936	20999.5	2.86	103011
1.7151	11366	1.9904	20933.5	2.8637	104172
1.7127	11344.2	1.99	20925.3	2.8704	106236
1.7103	11322.4	1.9872	20867.6	2.877	108297
1.708	11301.5	1.984	20803.9	2.8837	110352
1.7056	11280.3	1.9808	20740.2	2.89	112245
1.7033	11259.7	1.98	20725.8	2.8904	112375
1.701	11239.3	1.9777	20679.7	2.8972	114357
1.6986	11218.6	1.9745	20616.2	2.904	116279
1.6963	11198.6	1.9714	20555.9	2.9108	118133
1.694	11178.8	1.97	20529.3	2.9176	119908
1.6917	11159.2	1.9683	20495.6	2.92	120501
1.69	11144.9	1.9651	20434.4	2.9245	121605
1.6894	11139.7	1.962	20374.4	2.9314	123226
1.6871	11120.5	1.96	20335.7	2.9384	124780
1.6848	11101.4	1.9589	20316.4	2.9454	126274
1.6825	11082.3	1.9558	20258.4	2.95	127240
1.6802	11063.6	1.9528	20199.7	2.9524	127729
1.6779	11044.9	1.95	20149	2.9594	129163
1.6757	11027.1	1.9497	20143.9	2.9665	130603
1.6734	11008.8	1.9466	20086.2	2.9736	132063
1.6712	10991.3	1.9436	20029.6	2.98	133408
1.6689	10973.1	1.9405	19974.1	2.9808	133573
1.6667	10955.9	1.94	19965	2.988	135153
1.6644	10938.1	1.9375	19919.7	2.9952	136814
1.6622	10921.1	1.9345	19865.3	3.0024	138579
1.66	10904.5	1.9315	19811	3.0097	140465
1.6578	10887.7	1.93	19783.9	3.01	140543
1.6555	10870.4	1.9285	19756.8	3.017	142479
1.6533	10854.1	1.9255	19704.6	3.0244	144636
1.6511	10837.8	1.9225	19650.5	3.0318	146935
1.6489	10821.5	1.92	19607.4	3.0392	149382
1.6467	10805.4	1.9195	19598.4	3.04	149649
1.6446	10790.2	1.9165	19546.4	3.0467	151983
1.6424	10774.4	1.9136	19495.5	3.0542	154734
1.6402	10758.6	1.9106	19445.6	3.0617	157624
1.638	10743	1.91	19433.7	3.0693	160653
1.6359	10728.3	1.9077	19394.8	3.07	160939
1.6337	10712.9	1.9048	19346	3.0769	163811
1.6316	10698.3	1.9018	19294.4	3.0846	167081
1.63	10687.3	1.9	19264.5	3.0923	170447
1.6294	10683	1.8989	19245.7	3.1	173887
1.6273	10668.6	1.896	19196.9	3.1078	177386
1.6252	10654.3	1.8931	19148.4	3.1156	180916
1.623	10639.4	1.8902	19100.2	3.1234	184452
1.6209	10625.3	1.89	19096.7	3.13	187395
1.6188	10611.2	1.8874	19053.4	3.1313	187978
1.6167	10597.1	1.8845	19005.8	3.1392	191461
1.6146	10583.4	1.8816	18958.4	3.1472	194896
1.6125	10569.4	1.88	18932	3.1552	198253
1.6104	10555.7	1.8788	18912.5	3.16	200217
1.6083	10542.1	1.8759	18865.6	3.1633	201539
1.6062	10528.5	1.8731	18820.2	3.1714	204735
1.6041	10514.8	1.8703	18774.8	3.1795	207855
1.6021	10502.1	1.87	18770.1	3.1877	210911
1.6	10488.6	1.8675	18729.7	3.19	211771
1.5979	10475.3	1.8647	18685	3.1959	213918
1.5959	10462.6	1.8619	18640.3	3.2041	216896
1.5938	10449.4	1.86	18610.4	3.2124	219883
1.5918	10436.8	1.8591	18596.1	3.22	222625
1.5897	10423.7	1.8563	18551.9	3.2208	222909
1.5877	10411.2	1.8535	18507.9	3.2292	225997
1.5857	10398.7	1.8507	18464.2	3.2376	229181
1.5837	10386.4	1.85	18452.9	3.2461	232486
1.5816	10373.5	1.848	18421.6	3.25	234057
1.5796	10361.1	1.8452	18378.3	3.2546	235932
1.5776	10348.8	1.8425	18336.1	3.2632	239545
1.5756	10336.7	1.84	18297.4	3.2718	243319
1.5736	10324.3	1.8398	18294.1	3.28	247060
1.5716	10312.2	1.837	18251.2	3.2804	247257
1.57	10302.5	1.8343	18209.5	3.2891	251352
1.5696	10300	1.8316	18168.1	3.2979	255591
1.5676	10287.8	1.83	18143.5	3.3067	259935
1.5657	10276.3	1.8289	18126.8	3.31	261594
1.5637	10264.1	1.8262	18085.6	3.3155	264347
1.5617	10252	1.8235	18044.5	3.3244	268786
1.5597	10239.9	1.8209	18004.5	3.3333	273194
1.5578	10228.4	1.82	17991.2	3.34	276424
1.5558	10216.2	1.8182	17963.8	3.3423	277529
1.5539	10204.8	1.8155	17923.2	3.3514	281729
1.5519	10192.7	1.8129	17883.7	3.3604	285734
1.55	10181.1	1.8102	17843.3	3.3696	289518
1.5481	10169.6	1.81	17840.1	3.37	289689
1.5461	10157.4	1.8076	17804	3.3787	293025
1.5442	10145.8	1.8049	17763.8	3.388	296263
1.5423	10134.3	1.8023	17724.7	3.3973	299207
1.5404	10122.7	1.8	17690.2	3.4	300013
1.54	10120.3	1.7997	17685.8	3.4066	301866
1.5385	10111	1.7971	17646.8	3.416	304278
1.5366	10099.5	1.7945	17608.2	3.4254	306472
1.5347	10087.8	1.7919	17569.4	3.43	307475
1.5328	10076.1	1.79	17541.2	3.4349	308509
1.5309	10064.3	1.7893	17530.9	3.4444	310441
1.529	10052.5	1.7867	17492.4	3.454	312339
1.5271	10040.8	1.7842	17454.9	3.46	313523
1.5252	10028.9	1.7816	17416.4	3.4637	314262
1.5233	10016.9	1.78	17392.7	3.4734	316262
1.5215	10005.6	1.7791	17379.2	3.4831	318384
1.5196	9993.6	1.7765	17340.8	3.49	319980
1.5177	9981.57	1.774	17303.7	3.493	320698
1.5159	9970.04	1.7714	17265.6	3.5028	323198
1.514	9957.85	1.77	17244.7	3.5127	325924
1.5122	9946.16	1.7689	17228.5	3.52	328053
1.5104	9934.63	1.7664	17191.4	3.5227	328879
1.51	9932	1.7639	17154.4	3.5328	332049
1.5085	9922.13	1.7614	17117.4	3.5429	335400
1.5067	9910.44	1.76	17096.8	3.55	337850
1.5049	9898.6	1.7589	17080.4	3.553	338899
1.503	9885.95	1.7564	17043.5	3.5632	342504
1.5012	9873.96	1.7539	17006.6	3.5735	346163
1.4994	9861.82	1.7514	16970	3.58	348465
1.4976	9849.68	1.75	16949.1	3.5838	349801
1.4958	9837.38	1.7489	16933.2	3.5942	353373
1.494	9825.09	1.7465	16897.2	3.6047	356817
1.4922	9812.65	1.744	16860.5	3.61	358497
1.4904	9800.21	1.7416	16824.7	3.6152	360073
1.4886	9787.62	1.74	16801.2	3.6257	363099
1.4868	9774.88	1.7391	16788.1	3.6364	365899
1.485	9762.14	1.7367	16752.2	3.64	366789
1.4833	9749.91	1.7343	16716.4	3.6471	368435
1.4815	9737.03	1.7318	16679.9	3.6578	370725
1.48	9726.12	1.73	16652.9	3.6686	372823
1.4797	9723.85	1.7294	16644.1	3.67	373040
1.4779	9710.83	1.727	16608.2	3.6795	374714
1.4762	9698.16	1.7246	16572.6	3.6905	376507
1.4744	9684.84	1.7222	16536.8	3.7	377964
1.4727	9672.03	1.72	16503.8	3.7015	378192
1.4709	9658.42	1.7198	16501	3.7126	379891
1.4692	9645.47	1.7175	16466.2	3.7237	381668
1.4675	9632.23	1.7151	16430.5	3.73	382692
1.4657	9618.48	1.7127	16394.7	3.7349	383535
1.464	9605.1	1.7103	16358.9	3.7462	385607
1.4623	9591.58	1.71	16354.1	3.7576	387846
1.4605	9577.4	1.708	16324.1	3.76	388361
1.4588	9563.74	1.7056	16288.2	3.769	390322
1.4571	9549.94	1.7033	16253.3	3.7805	393045
1.4554	9535.99	1.701	16218.4	3.79	395492
1.4537	9522.06	1.7	16203.5	3.792	396047
1.452	9507.83	1.6986	16182.4	3.8037	399312
1.4503	9493.61	1.6963	16147.5	3.8154	402783
1.45	9491.21	1.694	16112.5	3.82	404198
1.4486	9479.25	1.6917	16077.4	3.8272	406472
1.4469	9464.76	1.69	16051.7	3.839	410293
1.4452	9450.27	1.6894	16042.4	3.85	413966
1.4435	9435.49	1.6871	16007.2	3.8509	414258
1.4419	9421.24	1.6848	15972.1	3.8629	418289
1.4402	9406.33	1.6825	15937	3.875	422348
1.4385	9391.3	1.6802	15901.7	3.88	423994
1.4368	9375.97	1.68	15898.5	3.8871	426345
1.4352	9361.32	1.6779	15866.4	3.8994	430263
1.4335	9345.87	1.6757	15832.2	3.91	433533
1.4319	9330.94	1.6734	15796.9	3.9117	434038
1.4302	9315.37	1.6712	15762.4	3.9241	437641
1.4286	9300.17	1.67	15743.9	3.9365	441059
1.4269	9284.19	1.6689	15727	3.94	441970
1.4253	9268.86	1.6667	15692.4	3.949	444260
1.4237	9253.26	1.6644	15656.9	3.9617	447295
1.422	9237.03	1.6622	15622.4	3.97	449157
1.4204	9221.31	1.66	15587.9	3.9744	450098
1.42	9217.42	1.66	15587.9	3.9871	452749
1.4188	9205.31	1.6578	15553	4	455267
1.4171	9188.68	1.6555	15517.3	4.0129	457712
1.4155	9172.57	1.6533	15482.6	4.026	460063
1.4139	9156.33	1.6511	15447.6	4.03	460806
1.4123	9139.95	1.65	15430	4.0391	462460
1.4107	9123.45	1.6489	15412.9	4.0523	464834
1.4091	9106.82	1.6467	15377.9	4.06	466293
1.4075	9090.21	1.6446	15343.8	4.0656	467307
1.4059	9073.32	1.6424	15308.8	4.0789	469911
1.4043	9056.3	1.6402	15273.7	4.09	472143
1.4027	9039.3	1.64	15270.5	4.0924	472627
1.4011	9022.04	1.638	15238.6	4.106	475488
1.3995	9004.78	1.6359	15204.5	4.1196	478524
1.398	8988.05	1.6337	15169.1	4.12	478612
1.3964	8970.54	1.6316	15134.7	4.1333	481707
1.3948	8952.92	1.63	15109	4.1472	485050
1.3933	8935.8	1.6294	15099.5	4.15	485756
1.3917	8917.93	1.6273	15065	4.1611	488531
1.3901	8899.92	1.6252	15030.6	4.1751	492079
1.39	8898.58	1.623	14995.1	4.18	493377
1.3886	8882.44	1.6209	14960.4	4.1892	495736
1.387	8864.33	1.62	14945.5	4.2034	499376
1.3855	8846.6	1.6188	14925.8	4.21	501056
1.3839	8828.25	1.6167	14891	4.2177	503041
1.3824	8810.42	1.6146	14856.3	4.2321	506603
1.3808	8791.83	1.6125	14821.6	4.24	508537
1.3793	8773.75	1.6104	14786.6	4.2466	510060
1.3778	8755.55	1.61	14780	4.2612	513411
1.3762	8736.74	1.6083	14751.7	4.27	515294
1.3747	8718.3	1.6062	14716.8	4.2759	516526
1.3732	8699.88	1.6041	14681.8	4.2907	519444
1.3717	8681.34	1.6021	14647.8	4.3	521137
1.3702	8662.68	1.6	14431.1	4.3056	522077
1.3687	8643.9	1.5979	14395.1	4.3206	524465
1.3671	8624.52	1.5959	14360.9	4.33	525825
1.3656	8605.64	1.5938	14325.1	4.3357	526606
1.3641	8586.65	1.5918	14291	4.3509	528408
1.3626	8567.54	1.59	14260.3	4.36	529380
1.3611	8548.32	1.5897	14255.2	4.3662	529956
1.36	8533.97	1.5877	14221.2	4.3816	531292
1.3596	8529.12	1.5857	14187.2	4.39	531866
1.3582	8510.42	1.5837	14153.2	4.3972	532337
1.3567	8490.99	1.5816	14117.6	4.4128	533197
1.3552	8471.44	1.58	14090.5	4.42	533530
1.3537	8451.91	1.5796	14083.8	4.4286	533895
1.3522	8432.27	1.5776	14050	4.4444	534448
1.3508	8413.13	1.5756	14016.2	4.45	534626
1.3493	8393.4	1.5736	13982.4	4.4604	534881
1.3478	8373.55	1.5716	13948.7	4.4765	535269
1.3464	8354.21	1.57	13921.8	4.48	535324
1.3449	8334.27	1.5696	13915.1	4.4928	535579
1.3434	8314.22	1.5676	13881.5	4.5091	535877
1.342	8294.67	1.5657	13849.6	4.51	535892
1.3405	8274.53	1.5637	13816	4.5255	536221
1.3391	8254.9	1.5617	13782.5	4.54	536512
1.3376	8234.54	1.56	13754.1	4.5421	536577
1.3362	8214.82	1.5597	13747.9	4.5588	536979
1.3348	8194.98	1.5578	13708.6	4.57	537279
1.3333	8174.56	1.5558	13667.4	4.5756	537427
1.3319	8154.64	1.5539	13628.3	4.5926	537981
1.3305	8134.6	1.5519	13587.1	4.6	538242
1.33	8127.77	1.55	13548.1	4.6097	538583
1.329	8113.98	1.5481	13509.2	4.6269	539233
1.3276	8094	1.5461	13468.2	4.63	539359
1.3262	8073.77	1.5442	13429.3	4.6442	539931
1.3248	8053.7	1.5423	13390.6	4.66	540634
1.3234	8033.52	1.5404	13351.8	4.6617	540690
1.322	8013.24	1.54	13343.7	4.6792	541487
1.3206	7992.97	1.5385	13313.1	4.69	541976
1.3191	7972	1.5366	13274.5	4.697	542309
1.3177	7951.65	1.5347	13235.9	4.7148	543170
1.3163	7931.33	1.5328	13197.4	4.72	543434
1.315	7911.5	1.5309	13158.9	4.7328	544044
1.3136	7890.97	1.53	13140.7	4.75	544818
1.3122	7870.59	1.529	13120.5	4.751	544885
1.3108	7849.97	1.5271	13082.2	4.7692	545715
1.3094	7829.51	1.5252	13043.9	4.78	546224
1.308	7808.94	1.5233	13005.6	4.7876	546559
1.3066	7788.27	1.5215	12969.4	4.8062	547368
1.3053	7768.35	1.52	12939.3	4.81	547557
1.3039	7747.6	1.5196	12932.8	4.8249	548177
1.3025	7727.01	1.5177	12902	4.84	548814
1.3012	7706.9	1.5159	12872.9	4.8438	548999
1.3	7689.25	1.514	12842.2	4.8627	549761
1.2998	7686.22	1.5122	12813.1	4.87	550044
1.2984	7665.58	1.5104	12784.1	4.8819	550547
1.2971	7645.41	1.51	12777.7	4.9	551297
1.2957	7624.69	1.5085	12753.5	4.9012	551332
1.2944	7604.44	1.5067	12724.5	4.9206	552119
1.293	7583.77	1.5049	12695.6	4.93	552474
1.2917	7563.58	1.503	12665.1	4.9402	552916
1.2903	7542.83	1.5012	12636.3	4.96	553725
1.289	7522.56	1.5	12617	4.9799	554533
1.2876	7501.86	1.4994	12607.4	4.99	555000
1.2863	7481.64	1.4976	12578.6	5	555403
1.285	7461.32	1.4958	12549.9	5.02	556302
1.2836	7440.57	1.494	12521.2	5.0202	556324
1.2823	7420.43	1.4922	12492.5	5.0407	557217
1.281	7400.19	1.4904	12463.8	5.05	557631
1.2797	7379.97	1.49	12457.4	5.0612	558149
1.2784	7359.77	1.4886	12435.2	5.08	559090
1.277	7339.03	1.4868	12406.6	5.082	559156
1.2757	7318.76	1.485	12378	5.1029	560162
1.2744	7298.65	1.4833	12351.1	5.11	560527
1.2731	7278.43	1.4815	12322.6	5.124	561232
1.2718	7258.24	1.48	12298.8	5.14	561995
1.2705	7238.07	1.4797	12291.8	5.1452	562251
1.27	7230.46	1.4779	12249.9	5.1667	563344
1.2692	7217.93	1.4762	12210.4	5.17	563494
1.2679	7197.82	1.4744	12168.6	5.1883	564384
1.2666	7177.73	1.4727	12129.2	5.2	564972
1.2653	7157.54	1.4709	12087.6	5.2101	565488
1.264	7137.5	1.47	12066.8	5.23	566429
1.2627	7117.37	1.4692	12048.3	5.2321	566551
1.2614	7097.38	1.4675	12009.1	5.2542	567559
1.2602	7077.86	1.4657	11967.6	5.26	567813
1.2589	7057.8	1.464	11928.5	5.2766	568589
1.2576	7037.9	1.4623	11889.4	5.29	569175
1.2563	7017.89	1.4605	11848.2	5.2991	569563
1.2551	6998.47	1.46	11836.7	5.32	570408
1.2538	6978.51	1.4588	11809.2	5.3219	570450
1.2525	6958.58	1.4571	11770.4	5.3448	571279
1.2513	6939.23	1.4554	11731.6	5.35	571510
1.25	6919.36	1.4537	11692.8	5.368	572073
1.2487	6899.63	1.452	11654.1	5.38	572425
1.2475	6880.36	1.4503	11615.5	5.3913	572753
1.2462	6860.56	1.45	11608.7	5.41	573204
1.245	6841.34	1.4486	11576.9	5.4148	573329
1.2437	6821.59	1.4469	11538.4	5.4386	573810
1.2425	6802.42	1.4452	11500	5.44	573847
1.2412	6782.85	1.4435	11461.6	5.4626	574127
1.24	6763.72	1.4419	11425.5	5.47	574184
1.21	6300.64	1.4402	11387.2	5.4867	574325
1.18	5850.25	1.44	11382.7	5.5	574379
1.15	5419.01	1.4385	11349	5.5111	574366
1.12	5011.03	1.4368	11310.8	5.53	574318
1.09	4628.16	1.4352	11274.9	5.5357	574237
1.06	4270.89	1.4335	11236.9	5.56	573997
1.03	3938.64	1.4319	11201.1	5.5605	573935
1	3630.16	1.4302	11163.2	5.5856	573470
0.97	3343.82	1.43	11158.7	5.59	573411
0.94	3078.08	1.4286	11127.5	5.6109	572826
0.85	2388.16	1.4269	11089.7	5.62	572502
0.82	2189.11	1.4253	11054.2	5.6364	571945
0.79	2003.34	1.4237	11018.7	5.65	571384
0.76	1829.83	1.422	10981	5.6621	570846
0.73	1667.72	1.4204	10945.6	5.68	569962
0.7	1516.18	1.42	10936.8	5.6881	569530
		1.4188	10910.3
		1.4171	10872.8
		1.4155	10837.6
		1.4139	10802.4
		1.4123	10767.3
		1.4107	10732.2
		1.41	10716.9
		1.4091	10697.2
		1.4075	10662.2
		1.4059	10627.3
		1.4043	10592.4
		1.4027	10557.6
		1.4011	10522.9
		1.4	10499
		1.3995	10486.4
		1.398	10448.6
		1.3964	10408.3
		1.3948	10368.1
		1.3933	10330.5
		1.3917	10290.4
		1.3901	10250.4
		1.39	10247.9
		1.3886	10213
		1.387	10173.1
		1.3855	10135.8
		1.3839	10096
		1.3824	10058.8
		1.3808	10019.2
		1.38	9999.39
		1.3793	9982.08
		1.3778	9945.05
		1.3762	9905.6
		1.3747	9868.69
		1.3732	9831.83
		1.3717	9795.02
		1.3702	9758.27
		1.37	9753.38
		1.3687	9721.58
		1.3671	9682.51
		1.3656	9645.94
		1.3641	9609.42
		1.3626	9572.96
		1.3611	9536.56
		1.36	9509.91
		1.3596	9494.71
		1.3582	9441.57
		1.3567	9384.74
		1.3552	9328.02
		1.3537	9271.39
		1.3522	9214.87
		1.3508	9162.21
		1.35	9132.15
		1.3493	9105.88
		1.3478	9049.66
		1.3464	8997.28
		1.3449	8941.26
		1.3434	8885.34
		1.342	8833.24
		1.3405	8777.51
		1.34	8758.96
		1.3391	8725.6
		1.3376	8670.08
		1.3362	8618.35
		1.3348	8566.71
		1.3333	8511.48
		1.3319	8460.02
		1.3305	8408.66
		1.33	8390.33
		1.329	8353.72
		1.3276	8302.54
		1.3262	8251.45
		1.3248	8200.45
		1.3234	8149.53
		1.322	8098.71
		1.3206	8047.98
		1.32	8026.26
		1.3191	7980.69
		1.3177	7909.9
		1.3163	7839.24
		1.315	7773.75
		1.3136	7703.35
		1.3122	7633.09
		1.3108	7562.95
		1.31	7522.93
		1.3094	7492.95
		1.308	7423.08
		1.3066	7353.34
		1.3053	7288.7
		1.3039	7219.22
		1.3025	7149.87
		1.3012	7085.59
		1.3	7026.36
		1.2998	7016.5
		1.2984	6947.53
		1.2971	6883.61
		1.2957	6814.91
		1.2944	6751.23
		1.293	6682.78
		1.2917	6619.33
		1.2903	6551.14
		1.29	6536.54
		1.289	6466.16
		1.2876	6367.79
		1.2863	6276.63
		1.285	6185.64
		1.2836	6087.85
		1.2823	5997.21
		1.281	5906.75
		1.28	5837.28
		1.2797	5816.46
		1.2784	5726.34
		1.277	5629.48
		1.2757	5539.72
		1.2744	5450.12
		1.2731	5360.7
		1.2718	5271.45
		1.2705	5182.37
		1.27	5148.16
		1.2692	5093.47
		1.2679	5004.73
		1.2666	4916.16
		1.2653	4827.77
		1.264	4739.55
		1.2627	4651.5
		1.2614	4563.62
		1.2602	4482.65
		1.26	4469.17
		1.2589	4395.1
		1.2576	4307.72
		1.2563	4220.51
		1.2551	4140.16
		1.2538	4053.28
		1.2525	3966.58
		1.2513	3886.69
		1.25	3800.31
		1.2487	3721.48
		1.2475	3648.84
		1.2462	3570.31
		1.245	3497.95
		1.2437	3419.71
		1.2425	3347.63
		1.2412	3269.69
		1.24	3197.89
		1.23	2872.14
		1.22	2579.42
		1.21	2316.53
		1.2	2079.92
		1.19	1867.51
		1.18	1676.17
		1.17	1505.19
		1.16	1351.08
		1.15	1213.19
		1.14	1088.48
		1.13	976.85
		1.12	876.256
		1.11	786.561
		1.1	705.717
		1.09	633.041
		1.08	567.944
		1.07	509.436
		1.06	456.866
		1.05	409.761
		1.04	367.442
		1.03	329.504
		1.02	295.382
		1.01	264.795
		1	237.352
		0.99	212.734
		0.98	190.656
		0.97	170.897
		0.96	153.069
		0.95	137.137
		0.94	122.804
		0.93	110.028
		0.92	98.538
		0.87	56.6642
		0.86	50.709
		0.85	45.3673
		0.84	40.5924
		0.83	36.3105
		0.82	32.4764
		0.81	29.0415
		0.8	25.966
		0.79	23.2111
		0.78	20.7486
		0.77	18.5424
		0.76	16.5701
		0.75	14.8019
		0.74	13.2209
		0.73	11.8057
		0.72	10.5426
		0.71	9.41111
		0.7	8.399

[truncated: 1 more sheets: FOM]
